# Supplementary material for: A High-Density Genetic Map Identifies a Novel Major QTL for Boron Efficiency in Oilseed Rape (Brassica napus L.)
Source: PLoS One. 2014 Nov 6;9(11):e112089. doi: 10.1371/journal.pone.0112089 (PMC4222981; doi:10.1371/journal.pone.0112089)
Supplement: File S1 — Full list of SNP-bin, SSR and AFLP markers, map positions, allele ratios and chi-square P-values for each marker in the high-density genetic map of the QW DH population. (XLS) [file pone.0112089.s001.xls]

## Sheet: genotyping data
Marker	Line-1	Line-2	Line-3	Line-4	Line-5	Line-6	Line-7	Line-8	Line-9	Line-10	Line-11	Line-12	Line-13	Line-14	Line-15	Line-16	Line-17	Line-18	Line-19	Line-20	Line-21	Line-22	Line-23	Line-24	Line-25	Line-26	Line-27	Line-28	Line-29	Line-30	Line-31	Line-32	Line-33	Line-34	Line-35	Line-36	Line-37	Line-38	Line-39	Line-40	Line-41	Line-42	Line-43	Line-44	Line-45	Line-46	Line-47	Line-48	Line-49
BnGMS342	b	a	b	a	b	a	a	b	a	a	b	-	a	b	-	a	b	a	b	a	a	b	a	a	a	a	a	a	b	a	a	b	a	a	a	a	a	b	b	a	b	a	b	a	b	b	b	b	b
niab097	b	a	b	b	b	-	a	b	a	a	b	a	a	b	a	a	b	b	b	a	a	b	a	b	a	-	a	a	b	a	a	b	a	a	a	a	a	b	b	a	b	a	b	a	b	b	b	b	b
HBr324	b	a	b	a	b	a	a	b	a	a	b	a	a	b	a	a	b	b	b	a	a	b	a	b	a	-	a	a	b	a	a	b	a	a	a	a	a	b	b	a	b	a	b	a	b	b	b	b	b
A10-p4840892	b	a	b	a	b	a	a	b	a	a	b	a	a	b	a	a	b	b	b	a	a	b	a	b	a	a	a	a	b	a	a	b	a	a	a	a	a	b	b	a	b	a	b	a	b	b	b	b	b
BN59	b	a	b	a	b	a	a	b	a	a	b	a	a	b	a	a	b	b	b	a	a	b	a	b	a	b	a	a	b	a	a	b	a	a	a	a	a	b	b	a	b	a	b	a	a	b	b	b	b
A01-p1056386	b	a	b	a	b	a	a	b	a	a	b	a	a	b	a	a	b	b	b	a	a	b	a	b	a	b	a	a	b	a	a	b	a	a	a	a	a	b	b	a	b	a	b	a	-	b	b	b	b
CB10081	b	a	b	a	b	a	a	b	a	a	b	a	a	b	a	a	b	b	b	a	a	b	a	b	a	-	a	a	b	a	a	b	a	a	a	a	a	b	b	a	b	a	b	a	-	b	b	b	b
niab113	b	a	b	a	b	a	a	b	a	a	b	a	a	b	a	a	b	-	b	a	a	b	a	b	a	-	a	a	b	a	a	b	a	a	a	a	a	b	b	a	b	a	b	a	-	b	b	b	b
A01-p975213	b	a	b	a	b	a	a	b	a	a	b	a	a	b	a	a	b	a	a	a	a	b	a	b	a	b	a	a	b	a	a	b	a	a	a	a	a	b	b	a	b	a	b	a	a	b	b	b	b
A01-p159728	b	a	b	a	b	a	a	b	a	a	b	a	a	b	a	a	b	b	b	a	a	b	a	b	a	a	a	a	b	a	a	b	a	a	a	a	a	b	b	a	b	a	b	a	b	b	b	b	b
A01-p235115	b	a	b	a	b	a	a	b	a	a	b	a	a	b	a	a	b	b	b	a	a	b	a	a	a	a	a	a	b	a	a	b	a	a	a	a	a	b	b	a	b	a	b	a	-	b	b	b	b
A01-p751573	b	a	b	a	b	a	a	b	a	a	b	a	a	b	a	a	b	b	b	a	a	b	a	a	a	a	a	a	b	a	a	b	a	a	a	a	a	b	b	a	b	a	b	a	b	b	b	b	b
A01-p1208515	b	a	b	a	b	a	a	b	a	a	b	a	a	b	a	a	b	b	b	a	a	b	a	b	a	b	a	a	b	a	a	b	a	a	a	a	a	b	b	a	b	a	b	a	-	b	b	a	b
H009I12a-1	-	a	b	a	b	a	a	b	a	a	b	a	a	b	a	a	b	a	b	a	a	b	a	a	a	a	a	a	b	a	a	b	a	a	a	a	a	b	b	a	b	a	b	a	b	b	b	a	b
A01-p1248141	b	a	b	a	b	a	b	b	a	a	b	a	a	b	a	a	b	b	b	a	a	b	a	b	a	b	a	a	b	a	a	b	b	a	a	a	a	b	b	a	b	a	b	a	-	b	b	a	b
A01-p1476216	b	a	b	a	b	a	b	b	a	a	b	a	a	b	a	a	b	b	b	a	a	b	a	a	a	a	a	a	b	a	a	b	b	a	a	a	a	b	b	a	b	a	b	a	b	b	b	a	b
A01-p1548460	b	a	b	a	b	a	b	b	a	a	b	a	a	b	a	a	b	b	b	a	a	b	a	b	a	b	a	a	b	a	a	b	b	a	a	a	a	b	b	a	b	a	b	a	b	b	b	a	b
S03M12-1-350	b	-	b	a	b	a	b	b	a	a	b	a	a	b	a	a	b	b	b	a	a	b	a	a	a	a	a	a	b	a	a	b	b	a	a	a	a	b	b	a	b	a	b	a	b	b	b	a	b
B036M17	b	a	b	a	b	a	b	b	a	a	b	a	a	b	a	a	b	a	b	a	a	b	a	-	a	-	a	a	b	b	a	b	b	a	a	a	a	b	b	a	b	a	b	a	-	b	b	a	b
A01-p2202853	b	a	b	a	b	a	b	a	a	a	b	a	a	b	a	a	b	b	b	a	a	b	a	b	a	b	a	a	b	b	a	b	b	a	a	a	a	b	b	a	b	a	b	a	a	b	b	a	b
A01-p2177864	b	a	b	a	b	a	b	a	a	a	b	a	a	b	a	a	b	b	b	a	a	b	a	a	a	a	a	a	b	b	a	b	b	a	a	a	a	b	b	a	b	a	b	a	-	b	b	a	b
CNU139a	b	a	b	a	b	a	b	a	a	a	b	a	a	b	a	a	b	b	b	a	a	b	a	a	a	a	a	a	b	b	a	b	b	a	a	a	a	b	b	a	b	a	b	a	b	b	b	a	b
A01-p2254004	b	a	b	a	b	a	b	a	a	a	b	a	a	b	a	a	a	a	b	a	a	b	a	b	a	b	a	a	b	b	a	b	b	a	a	a	a	b	b	a	b	a	b	a	a	b	b	a	b
A01-p2277290	b	a	b	a	b	a	b	a	a	a	b	a	a	b	a	a	a	b	b	a	a	b	a	b	a	b	a	a	b	b	a	b	b	a	a	a	a	b	b	a	b	a	b	a	-	b	b	a	b
A01-p2501423	b	a	b	a	b	a	b	a	a	a	b	a	a	b	a	a	a	a	b	a	a	b	b	b	a	b	a	a	b	b	a	b	b	a	a	a	a	b	b	a	b	a	b	a	a	b	b	a	b
CB10097	b	a	b	a	b	a	b	a	a	a	b	a	a	b	a	a	a	b	b	a	a	b	a	-	a	-	a	a	b	b	a	b	b	a	a	a	a	b	b	a	b	a	b	a	b	b	b	a	b
A01-p2260859	b	a	b	a	b	a	b	a	a	a	b	a	a	b	a	a	a	b	b	a	a	b	a	a	a	a	a	a	b	b	a	b	b	a	a	a	a	b	b	a	b	a	b	a	b	b	b	a	b
BoGMS0661	b	a	b	-	b	a	b	a	a	a	b	a	a	b	a	a	a	b	b	a	a	b	a	-	a	a	a	a	b	b	a	b	b	a	a	a	a	b	b	a	b	a	b	a	b	b	b	a	b
A01-p2323744	b	a	b	a	b	a	b	a	a	a	b	a	a	b	a	a	a	b	b	a	a	b	a	b	a	b	a	a	b	b	a	b	b	a	a	a	a	b	b	a	b	a	b	a	-	b	b	a	b
A01-p2345255	b	a	b	a	b	a	b	a	a	a	b	a	a	b	a	a	a	b	b	a	a	b	a	a	a	a	a	a	b	b	a	b	b	a	a	a	a	b	b	a	b	a	b	a	b	b	b	a	b
A01-p2445602	b	a	b	a	b	a	b	a	a	a	b	a	a	b	a	a	a	b	b	a	a	b	b	-	a	-	a	a	b	b	a	b	b	a	a	a	a	b	b	a	b	a	b	a	-	b	b	a	b
niab096b	b	a	b	a	b	a	b	a	a	a	b	a	a	b	a	a	a	b	b	a	a	b	b	a	a	a	a	a	b	b	a	b	b	a	a	a	a	b	b	a	b	a	b	a	b	b	b	a	b
S_15838_5-p648080	b	a	b	a	b	a	b	a	a	a	b	a	a	b	a	a	a	b	b	a	a	b	b	b	a	b	a	a	b	b	a	b	b	a	a	a	a	b	b	a	b	a	b	b	b	b	b	a	b
BoGMS1162c	-	a	b	a	b	a	b	a	a	a	b	a	a	b	a	a	a	a	b	a	a	b	b	b	a	b	a	a	b	b	a	b	b	a	a	a	a	b	b	a	b	a	b	b	b	b	b	a	b
A01-p2884934	b	a	b	a	b	a	b	a	a	a	b	a	a	b	a	a	a	b	b	a	a	b	b	a	a	a	a	a	b	b	a	b	b	a	a	a	a	b	b	a	b	a	b	b	b	b	b	a	b
S13M20-190	b	a	b	a	b	a	b	a	a	a	b	a	a	b	a	a	a	b	b	a	a	b	b	b	a	b	a	a	b	-	a	b	b	a	a	a	a	b	b	b	b	a	b	b	b	b	b	a	b
B035P03-1	b	a	b	a	b	a	b	a	a	a	b	a	a	b	a	a	a	a	b	a	a	b	b	a	a	a	a	a	b	b	a	b	b	a	a	a	a	b	b	a	b	a	b	b	b	b	b	a	b
A01-p2934166	b	a	b	a	b	a	b	a	a	a	b	a	a	b	a	a	a	b	b	a	a	b	b	b	a	b	a	a	b	b	b	b	b	a	a	a	b	b	b	a	b	a	b	b	-	b	b	a	b
A01-p2915231	b	a	b	a	b	a	b	a	a	a	b	a	a	b	a	a	a	b	b	a	a	b	b	a	a	a	a	a	b	b	b	b	b	a	a	a	b	b	b	a	b	a	b	b	-	b	b	a	b
RA2G09	b	a	b	a	b	a	b	a	a	a	b	a	a	b	a	a	a	b	b	a	a	b	b	b	a	a	a	a	b	b	b	b	b	b	a	a	b	b	b	b	b	a	b	b	b	b	b	a	b
A01-p3223005	b	a	b	a	b	a	b	a	a	a	b	a	a	b	a	a	a	b	b	a	a	b	b	b	a	b	a	a	b	b	b	b	b	b	a	a	b	b	b	b	b	a	b	b	a	b	b	a	b
A01-p3573045	b	a	b	a	b	a	b	a	a	a	b	a	a	b	a	a	a	b	b	a	a	b	b	b	a	b	a	a	b	b	b	b	b	b	a	a	b	b	b	b	b	a	b	b	b	b	b	a	b
A01-p3307173	b	a	b	a	b	a	b	a	a	a	b	a	a	b	a	a	a	b	b	a	a	b	b	a	a	a	a	a	b	b	b	b	b	b	a	a	b	b	b	b	b	a	b	b	-	b	b	a	b
S15M09-2-100	b	a	b	a	b	a	b	a	a	a	a	a	a	b	a	a	a	a	b	a	a	b	b	b	a	b	a	a	b	b	b	b	b	b	a	a	b	a	b	b	b	a	b	b	a	b	a	a	b
BoGMS0789	b	a	b	a	b	a	b	a	a	a	a	a	a	b	a	a	a	b	b	a	a	b	b	b	a	b	a	a	b	b	b	b	b	b	a	a	b	a	b	b	b	a	b	-	a	b	a	a	b
A01-p3643352	b	a	b	a	b	a	b	a	a	a	a	a	a	b	a	a	a	b	b	a	a	b	b	b	a	b	a	a	b	b	b	b	b	b	a	a	b	a	b	b	b	a	b	b	a	b	a	a	b
A01-p4077105	b	a	b	a	b	a	b	a	a	a	a	a	a	b	a	a	a	a	b	a	a	b	b	b	a	b	a	a	b	b	b	b	b	b	a	a	b	a	b	b	b	a	b	b	a	b	a	a	b
CB10099b	b	a	b	a	b	a	b	a	a	a	a	a	a	b	a	a	a	b	b	a	a	b	b	-	a	-	a	a	b	b	b	b	b	b	a	a	b	a	b	b	b	a	b	b	a	b	a	a	b
A01-p3707366	b	a	b	a	b	a	b	a	a	a	a	a	a	b	a	a	a	b	b	a	a	b	b	a	a	a	a	a	b	b	b	b	b	b	a	a	b	a	b	b	b	a	b	b	a	b	a	a	b
A01-p5752342	b	a	b	a	b	a	b	a	a	a	a	a	a	b	a	a	a	b	a	a	a	a	b	b	a	b	a	a	b	b	b	b	b	b	a	a	b	a	b	b	b	a	a	b	a	b	a	a	b
A01-p5711920	b	a	b	a	b	a	b	a	a	a	a	a	a	b	a	a	a	b	a	a	a	a	b	a	a	a	a	a	b	b	b	b	b	b	a	a	b	a	b	b	b	a	a	b	a	b	a	a	b
A01-p5899092	b	a	b	a	b	a	b	a	a	a	a	a	a	b	a	a	a	b	a	a	a	a	b	a	a	a	a	a	b	b	b	b	b	b	a	a	b	a	b	b	b	a	a	b	a	b	a	a	b
A01-p6604419	b	a	a	a	b	a	b	a	a	a	a	a	a	b	a	a	a	a	a	a	a	a	b	b	a	b	a	a	b	b	b	b	b	b	a	a	b	a	b	b	b	a	a	b	a	b	a	a	b
CNU235	b	a	a	a	b	a	b	a	a	a	a	a	a	b	a	a	a	a	b	a	a	a	b	a	a	a	a	a	b	b	b	b	b	b	a	a	b	a	b	b	b	a	a	b	a	b	a	a	b
A01-p6369633	b	a	a	a	b	a	b	a	a	a	a	a	a	b	a	a	a	a	a	a	a	a	b	a	a	a	a	a	b	b	b	b	b	b	a	a	b	a	b	b	b	a	a	b	a	b	a	a	b
A01-p6854917	b	a	a	a	b	a	b	a	a	a	a	a	a	b	a	a	a	a	a	a	a	a	b	b	a	a	a	a	a	b	b	b	b	b	a	a	b	a	b	b	b	a	a	b	a	b	a	a	b
A01-p7724859	b	a	a	a	b	a	b	a	a	a	a	a	a	b	a	a	a	a	a	a	a	a	b	a	a	a	a	a	a	b	b	b	b	b	a	a	b	a	b	b	b	a	a	b	a	b	a	a	b
A01-p7768351	b	a	a	a	b	a	b	a	a	a	a	a	a	b	a	a	a	a	a	a	a	a	b	-	a	a	a	a	a	b	b	b	b	b	a	b	b	a	b	b	b	a	a	b	a	b	a	a	b
A01-p7771617	b	a	a	a	b	a	b	a	a	a	a	a	a	b	a	a	a	a	a	a	a	a	b	a	a	a	a	a	a	b	b	b	b	b	a	b	b	a	b	b	b	a	a	b	-	b	a	a	b
S13M41-280	b	a	a	a	a	a	b	a	a	a	a	a	a	b	a	a	a	a	a	a	a	a	b	b	a	b	b	a	a	a	b	b	b	b	a	b	b	a	a	a	a	a	a	b	a	b	a	a	b
A01-p16396926	b	a	a	a	a	a	b	a	a	a	a	a	a	a	a	a	a	a	a	a	a	a	b	b	a	a	a	b	a	b	b	b	b	b	a	b	b	a	a	a	b	a	a	b	a	b	a	a	b
CB10159	b	a	a	a	a	a	b	a	a	a	a	a	a	a	a	a	a	a	a	a	a	a	b	b	a	a	a	a	a	b	b	b	b	b	a	b	b	a	a	a	a	a	a	b	a	b	a	a	b
A01-p16770716	b	a	a	a	a	a	b	b	a	a	a	a	a	a	a	a	a	a	a	a	a	a	b	b	a	a	a	a	a	b	b	b	b	b	a	b	b	a	a	a	a	a	a	b	a	b	a	a	b
S05M20-150	b	a	a	a	a	a	b	a	a	a	a	a	a	a	a	a	a	a	a	a	a	a	b	b	a	a	a	a	a	b	b	b	b	b	a	b	b	a	a	a	a	a	a	b	a	b	a	a	b
BRAS100	b	a	a	a	a	a	b	a	a	a	a	a	a	a	a	a	a	a	a	a	a	a	b	-	a	a	a	a	a	b	b	b	b	b	a	b	b	a	a	a	a	a	a	b	a	b	a	a	b
RA2E04	b	a	a	a	a	a	b	a	a	a	a	a	a	a	a	a	a	a	-	a	a	a	b	-	a	a	a	a	a	b	b	b	b	b	a	b	b	a	a	a	a	a	a	b	a	b	a	a	b
A01-p10499882	b	a	a	a	a	a	b	a	a	a	a	a	a	a	a	a	a	a	a	a	a	a	b	a	a	a	a	a	a	b	b	b	b	b	a	b	b	a	a	a	a	a	a	b	a	b	a	a	b
A01-p16093558	b	a	a	a	a	a	b	a	a	a	a	a	a	a	a	a	a	a	a	a	a	a	b	b	a	a	a	a	a	b	b	b	b	b	a	b	b	a	a	a	a	a	a	b	a	b	a	a	b
S12M11-2-180	b	a	a	a	a	a	b	a	a	a	a	-	a	a	a	a	a	a	a	a	a	a	b	b	a	a	a	a	a	a	b	b	b	b	a	b	b	a	a	a	a	a	a	b	a	b	a	a	b
A01-p16222098	b	a	a	a	a	a	b	a	a	a	a	a	a	a	a	a	a	a	a	a	a	a	b	b	a	a	a	a	a	b	b	b	b	b	a	b	b	a	a	a	a	a	a	b	a	b	a	a	b
A01-p9176104	b	a	a	a	a	a	a	a	a	a	a	a	a	a	a	a	a	a	a	a	a	a	b	b	a	a	a	a	a	b	b	b	a	b	a	b	b	a	a	a	a	a	a	b	a	b	a	a	b
A01-p10000230	b	a	a	a	a	a	a	a	a	a	a	a	a	a	a	a	a	a	a	a	a	a	b	a	a	a	a	a	a	b	b	b	a	b	a	b	b	a	a	a	a	a	a	b	a	b	a	a	b
SA63	b	a	a	a	a	a	b	b	a	a	a	a	a	a	a	a	a	a	a	a	a	a	b	b	a	a	a	a	a	b	b	b	b	b	a	b	b	a	a	a	a	a	a	b	a	b	a	a	b
A01-p16580971	b	a	a	a	a	a	b	b	a	a	a	a	a	a	a	a	a	a	a	a	a	a	b	a	a	a	a	a	a	b	b	b	b	b	a	b	b	a	a	a	a	a	a	b	a	b	a	a	b
A01-p10640093	b	a	a	a	a	a	b	a	a	a	a	a	a	a	a	a	a	a	a	a	a	a	b	a	a	a	a	a	a	b	b	b	b	b	a	b	b	a	a	a	a	a	a	b	b	b	a	a	b
RA2G05	b	a	a	a	a	a	b	a	a	a	a	a	a	a	a	a	a	a	b	a	a	a	b	a	a	a	a	a	a	b	b	b	b	b	a	b	b	a	a	a	a	a	a	b	b	b	a	a	b
A01-p18160311	b	a	a	a	a	a	b	b	a	a	b	a	a	a	a	a	a	a	a	b	a	a	b	b	a	a	a	a	a	b	b	b	b	b	a	b	b	b	a	a	a	a	a	b	a	b	b	a	b
A01-p18084128	b	a	a	a	a	a	b	b	a	a	b	a	a	a	a	a	a	a	a	b	a	a	b	b	a	a	a	a	a	b	b	b	b	b	a	b	b	b	a	a	a	a	a	b	a	b	b	a	b
A01-p17296147	b	a	a	a	a	a	b	b	a	a	b	a	a	a	a	a	a	a	a	a	a	a	b	b	a	a	a	a	a	b	b	b	b	b	a	b	b	b	a	a	a	a	a	b	b	b	b	a	b
A01-p17306980	b	a	a	a	a	a	b	b	a	a	b	a	a	a	a	a	a	a	a	a	a	a	b	a	a	a	a	a	a	b	b	b	b	b	a	b	b	b	a	a	a	a	a	b	b	b	b	a	b
A01-p17536754	b	a	a	a	a	a	b	b	a	a	b	a	a	a	a	a	a	a	a	b	a	a	b	a	a	a	a	a	a	b	b	b	b	b	a	b	b	b	a	a	a	a	a	b	b	b	b	a	b
A01-p19447794	b	a	a	a	a	a	b	b	a	a	b	a	a	a	a	a	a	a	a	b	a	a	b	a	a	a	a	a	a	b	b	b	b	a	a	b	b	b	a	a	a	a	a	b	b	b	b	a	b
S12M11-2-150	b	a	a	a	a	a	b	b	a	a	b	b	a	a	a	a	a	a	a	a	a	a	b	b	a	a	a	a	a	a	b	b	b	a	a	b	b	b	a	a	a	a	a	b	b	b	b	a	b
A01-p21329900	b	a	a	a	b	a	b	b	a	a	b	a	a	a	a	a	a	a	a	b	a	a	a	a	a	a	a	a	a	b	b	b	b	a	a	b	b	b	b	a	a	a	a	b	b	b	b	a	b
sN3523Rb	b	a	a	a	b	a	b	b	a	a	b	a	a	a	a	a	a	a	a	b	a	a	a	-	a	a	a	a	a	b	b	b	b	a	a	b	b	b	b	b	a	a	a	b	b	b	b	a	b
A01-p21923141	b	a	a	a	b	a	b	b	a	a	b	a	a	a	a	a	a	a	a	b	a	a	a	b	a	a	a	a	a	b	b	b	b	a	a	b	b	b	b	b	a	a	a	b	b	b	b	a	b
S_15844_1-p119216	b	a	a	a	b	a	b	b	a	a	b	a	a	a	a	a	a	a	a	b	a	a	a	a	a	a	a	a	a	b	b	b	b	a	a	b	b	b	b	b	a	a	a	b	b	b	b	a	b
BRAS043	b	a	a	a	b	b	b	b	a	a	b	a	a	b	a	a	a	a	a	b	a	a	a	a	a	a	a	a	a	b	b	b	b	a	a	b	b	a	b	b	a	a	a	b	a	b	a	a	b
A01-p25279161	b	a	a	a	b	a	b	b	a	a	a	a	a	b	a	a	b	a	a	b	a	a	a	a	a	a	a	a	a	b	b	b	b	a	a	b	b	a	b	b	a	a	a	b	b	b	a	a	b
S000229-p11330	b	a	a	a	b	a	b	b	a	a	a	a	a	b	a	a	b	a	b	b	a	a	a	a	a	a	a	a	a	b	b	b	b	a	a	b	b	a	b	b	a	a	a	b	b	b	a	a	b
S13M20-170	b	a	a	a	b	b	a	a	a	b	a	a	b	b	b	a	a	a	b	a	a	b	b	b	b	b	a	b	b	b	a	a	a	a	b	a	a	a	b	b	b	b	b	a	a	a	a	a	a
H029A24c	b	a	b	a	b	b	a	a	a	b	a	a	b	a	b	a	a	b	a	a	a	a	b	a	a	a	a	b	b	b	a	b	a	a	a	b	a	-	b	b	b	a	a	b	b	a	a	a	a
BoGMS0230	b	a	b	a	b	b	a	a	a	b	a	a	b	a	b	a	a	b	a	a	a	a	b	a	a	a	a	b	a	b	a	b	a	a	a	b	a	a	b	-	b	a	a	a	a	a	a	a	a
A02-p2341934	b	a	b	a	b	b	a	a	a	b	a	a	b	a	b	a	a	b	-	a	a	a	b	a	a	a	a	b	b	b	a	b	a	a	a	b	a	a	b	b	b	a	a	a	b	a	a	a	a
A02-p1671689	b	a	b	a	b	b	a	a	a	b	a	a	b	a	b	a	a	b	a	a	a	a	b	a	a	a	a	b	b	b	a	b	a	a	a	b	a	a	b	b	b	a	a	a	a	a	a	a	a
HBr323	b	a	b	a	b	b	a	a	a	b	a	a	b	a	b	a	a	b	a	a	a	a	b	a	a	a	a	b	b	b	a	a	a	a	a	b	a	a	b	b	b	a	a	a	b	a	a	a	a
A02-p1264906	b	a	b	a	b	b	a	a	a	b	a	a	b	a	b	a	a	b	a	a	a	a	b	a	a	a	a	b	b	b	a	a	a	a	a	b	a	a	b	b	b	a	a	a	a	a	a	a	a
HBr004	b	a	b	a	b	b	a	a	a	b	a	a	b	a	b	a	a	b	a	a	a	a	b	a	a	a	a	b	b	b	a	a	a	a	a	b	a	a	b	b	b	a	a	a	a	a	a	a	a
B013N08-2a	b	a	b	a	b	b	a	a	a	b	a	a	b	a	b	a	a	b	a	a	a	a	b	a	a	a	a	b	b	b	a	a	a	a	a	a	a	a	b	b	b	a	a	a	a	a	a	a	a
B071M18b	b	a	b	a	b	b	a	a	a	b	a	a	b	b	b	a	a	b	a	a	a	a	b	a	a	a	a	b	b	b	a	a	a	a	a	a	a	a	b	b	b	a	a	a	a	a	a	a	a
A02-p9608730	b	a	b	a	a	b	a	a	a	b	b	a	b	b	a	a	a	b	a	a	a	a	b	b	b	a	a	b	b	b	a	a	a	a	a	a	a	b	a	b	b	b	b	a	a	a	a	a	a
A02-p6366262	b	a	b	a	b	b	a	a	a	b	a	a	b	b	a	a	a	b	a	a	a	a	b	a	b	a	a	a	b	b	a	a	a	a	a	a	a	a	b	b	b	a	a	a	a	a	a	a	a
A02-p7463965	b	a	b	a	a	b	a	a	a	b	a	a	b	b	a	a	a	b	a	a	a	a	a	a	b	a	a	a	b	b	a	a	a	a	a	a	a	a	a	b	b	a	a	a	b	a	a	a	a
A02-p7886882	b	a	b	a	a	b	a	a	a	b	a	a	b	b	a	a	a	b	b	a	a	a	a	a	b	a	a	a	b	b	a	a	a	a	a	a	a	a	a	b	b	a	a	a	a	a	a	a	a
A02-p11087046	b	a	b	a	a	b	a	a	a	b	a	a	b	b	a	a	a	b	a	a	a	a	a	b	b	a	a	a	b	b	a	a	a	a	a	a	a	a	a	b	b	a	a	a	a	a	a	a	a
A02-p11053817	b	a	b	a	a	b	a	a	a	b	a	a	b	b	a	a	a	b	a	a	a	a	a	b	b	a	a	a	b	b	a	a	a	a	a	a	a	a	a	b	b	b	a	a	a	a	a	a	a
A02-p10092191	b	a	b	a	a	b	a	a	a	b	a	a	b	b	a	a	a	b	a	a	a	a	a	a	b	a	a	a	b	b	a	a	a	a	a	a	a	a	a	b	b	a	a	a	a	a	a	a	a
A02-p10181448	b	a	b	a	a	b	a	a	a	b	a	a	b	b	a	a	a	b	a	a	a	a	a	a	b	a	a	a	b	b	a	a	a	a	a	a	a	a	a	b	b	b	a	a	a	a	a	a	a
A02-p11195341	b	a	b	a	a	b	a	a	a	b	a	a	b	b	a	a	a	b	a	a	a	a	a	b	b	a	a	a	b	b	a	a	a	a	a	a	a	a	a	b	b	b	a	a	a	a	a	a	a
B078H21	b	a	-	a	-	b	a	a	a	b	a	a	b	b	a	a	a	b	a	-	a	a	a	a	b	a	a	a	b	b	a	a	a	a	a	a	a	a	a	b	b	a	a	a	a	a	a	a	a
A02-p7278213	b	a	b	a	a	b	a	a	a	b	a	a	b	b	a	a	a	b	a	a	a	a	a	a	b	a	a	a	b	b	a	a	a	a	a	a	a	a	a	b	b	a	a	a	a	a	a	a	a
B060J18a	b	a	b	a	a	b	a	a	a	b	a	a	b	b	a	a	a	b	a	a	a	a	a	a	b	a	a	a	b	b	a	a	a	a	a	a	a	a	a	b	b	a	a	a	a	a	a	a	a
B070J11-2	b	a	b	a	a	b	a	a	a	b	a	a	b	b	a	a	a	b	a	a	a	a	a	a	b	a	a	a	b	b	a	a	a	a	a	a	a	a	a	b	b	-	a	a	a	a	a	a	a
S000435-p4305	b	a	b	a	a	b	a	a	a	b	a	a	b	b	a	a	a	b	a	a	a	a	a	a	b	a	a	a	b	b	a	a	a	a	a	a	a	a	a	b	b	b	a	a	a	a	a	a	a
BnGMS135	b	a	b	a	a	b	a	a	a	b	a	a	b	b	a	a	a	a	a	a	a	a	a	a	b	a	a	a	b	b	a	a	a	a	a	a	a	a	a	b	b	a	a	a	a	a	a	a	a
B010O09	b	a	b	a	a	b	a	a	a	b	a	a	b	b	a	a	a	a	a	a	a	a	a	a	b	a	a	a	b	b	a	a	a	a	a	a	a	a	a	b	b	-	a	a	a	a	a	a	a
sR6293	b	a	-	a	a	b	a	a	a	b	a	a	b	-	a	a	a	a	a	a	a	a	a	a	b	a	a	a	b	b	a	a	a	a	a	a	a	a	a	b	b	-	a	a	a	a	a	a	a
S_15838_3-p256767	b	a	b	a	a	b	a	a	a	b	a	a	b	b	a	a	a	b	a	a	a	a	a	b	b	a	a	a	b	b	a	a	a	a	a	a	a	a	a	b	b	b	a	a	a	a	a	a	a
A02-p11293986	b	a	b	a	a	b	a	a	a	b	a	a	b	a	a	a	a	b	a	a	a	a	a	b	b	a	a	a	b	b	a	a	a	a	a	a	a	a	a	b	b	b	a	a	a	a	a	a	a
S05M08-1-250	b	a	b	a	a	b	a	a	a	b	a	a	b	a	a	a	a	b	a	a	a	a	a	a	b	a	a	a	b	a	a	a	a	a	a	a	a	a	a	b	b	b	a	a	a	a	a	a	a
B084M08	b	a	b	a	a	b	a	a	a	b	a	a	b	a	a	a	a	a	a	a	a	a	a	a	b	a	a	a	b	b	a	a	a	a	a	a	a	a	a	b	b	-	a	a	a	a	a	a	a
A02-p11786572	b	a	b	a	a	b	a	a	a	b	a	a	b	a	a	a	a	a	a	a	a	a	a	a	b	a	a	a	b	b	a	a	a	a	a	a	a	a	a	b	b	b	a	a	a	a	a	a	a
A02-p11415015	b	a	b	a	a	b	a	a	a	b	a	a	b	a	a	a	a	b	a	a	a	a	a	a	b	a	a	a	b	b	a	a	a	a	a	a	a	a	a	b	b	a	a	a	a	a	a	a	a
A02-p11479678	b	a	b	a	a	b	a	a	a	b	a	a	b	a	a	a	a	b	a	a	a	a	a	a	b	a	a	a	b	b	a	a	a	a	a	a	a	a	a	b	b	b	a	a	a	a	a	a	a
S06M25-140	b	a	b	a	a	b	a	a	a	b	a	a	b	a	a	a	a	b	a	a	a	a	a	a	b	a	a	a	b	-	a	a	a	a	a	a	a	a	a	b	b	b	a	a	a	a	a	a	a
A02-p11535570	b	a	b	a	a	b	a	a	a	b	a	a	b	a	a	a	a	b	a	a	a	a	a	b	b	a	a	a	b	b	a	a	a	a	a	a	a	a	a	b	b	b	a	a	a	a	a	a	a
A02-p11616676	b	a	b	a	a	b	a	a	a	b	a	a	b	a	a	a	a	b	a	a	a	a	a	b	b	a	a	a	b	b	a	a	a	a	a	a	a	a	a	b	b	a	a	a	a	a	a	a	a
A02-p13627045	a	a	b	a	a	b	a	a	a	b	a	a	b	a	a	a	a	b	a	a	a	a	a	a	b	a	a	a	b	b	a	a	a	a	a	a	a	a	a	b	b	a	a	a	a	a	a	a	a
A02-p13556392	a	a	b	a	a	b	a	a	a	b	a	a	b	a	a	a	a	b	a	a	a	a	a	a	b	a	a	a	b	b	a	a	a	a	a	a	a	a	a	b	b	b	a	a	a	a	a	a	a
A02-p13153436	a	a	b	a	a	b	a	a	a	b	a	a	b	a	a	a	a	b	a	a	a	a	a	b	b	a	a	a	b	b	a	a	a	a	a	a	a	a	a	b	b	b	a	a	a	a	a	a	a
A02-p14529778	a	a	b	a	a	b	a	a	a	b	a	a	b	a	a	a	a	b	a	a	a	a	a	b	b	a	a	a	b	b	a	a	a	a	a	a	a	a	a	b	b	a	a	a	a	a	a	a	a
A02-p14896274	a	a	b	a	a	b	a	a	a	b	a	a	b	a	a	a	a	b	a	a	a	a	a	a	b	a	b	a	b	b	a	a	a	a	a	a	a	a	a	b	b	a	a	a	a	a	a	a	a
A02-p14926973	a	a	b	a	a	b	a	a	a	b	a	a	b	a	a	a	a	b	a	a	a	a	a	a	b	a	b	a	b	b	a	a	a	a	a	a	a	a	a	b	b	b	a	a	a	a	a	a	a
A02-p14653729	a	a	b	a	a	b	a	a	a	b	a	a	b	a	a	a	a	b	a	a	a	a	a	b	b	a	b	a	b	b	a	a	a	a	a	a	a	a	a	b	b	a	a	a	a	a	a	a	a
A02-p14938768	a	a	b	a	a	b	a	a	a	b	a	a	b	a	a	a	a	b	a	a	a	a	a	b	b	a	b	a	b	b	a	a	a	a	a	a	a	a	a	b	b	b	a	a	a	a	a	a	a
A02-p14939071	a	a	b	a	a	b	a	a	a	b	a	a	b	a	a	a	a	a	a	a	a	a	a	b	b	a	b	a	b	b	a	a	a	a	a	a	a	a	a	b	b	b	a	a	a	a	a	a	a
A02-p14940149	a	a	b	a	a	b	a	a	a	b	a	a	b	a	a	a	a	a	a	a	a	a	a	b	b	a	b	a	b	b	a	a	a	a	a	a	a	a	a	b	b	b	a	a	a	a	a	a	a
A02-p16521871	a	a	b	a	a	b	a	a	a	b	a	a	b	a	a	a	a	b	a	a	a	a	a	a	b	a	b	a	b	b	a	a	a	a	a	a	a	a	a	b	b	a	a	a	a	b	a	a	b
A02-p16520874	a	a	b	a	a	b	a	a	a	b	a	a	b	a	a	a	a	b	a	a	a	a	a	a	b	a	b	a	b	b	a	a	a	a	a	a	a	a	a	b	b	b	a	a	a	b	a	a	b
A02-p15820017	a	a	b	a	a	b	a	a	a	b	a	a	b	a	a	a	a	b	a	a	a	a	a	b	b	a	b	a	b	b	a	a	a	a	a	a	a	a	a	b	b	b	a	a	a	b	a	a	b
A02-p16259298	a	a	b	a	a	b	a	a	a	b	a	a	b	a	a	a	a	b	a	a	a	a	a	b	b	a	b	a	b	b	a	a	a	a	a	a	a	a	a	b	b	a	a	a	a	b	a	a	b
A05-p9286929	a	a	b	a	a	b	a	a	a	b	a	a	b	a	a	a	a	a	a	a	a	a	a	a	b	a	b	a	b	b	a	a	a	a	a	a	a	a	a	b	b	b	a	a	a	b	a	a	b
A02-p19645773	a	a	b	a	a	a	a	a	a	b	a	a	b	a	a	a	a	b	a	a	a	a	a	a	b	a	b	a	b	b	a	a	a	a	a	a	a	a	a	b	b	a	a	a	a	b	a	a	b
A02-p19630208	a	a	b	a	a	a	a	a	a	b	a	a	b	a	a	a	a	b	a	a	a	a	a	b	b	a	b	a	b	b	a	a	a	a	a	a	a	a	a	b	b	b	a	a	a	b	a	a	b
A02-p19575587	a	a	b	a	a	a	a	a	a	b	a	a	b	a	a	a	a	b	a	a	a	a	a	b	b	a	b	a	b	b	a	a	a	a	a	a	a	a	a	b	b	a	a	a	a	b	a	a	b
A02-p21062857	a	a	b	a	a	a	a	b	a	b	a	a	b	b	a	a	a	b	a	a	a	a	a	a	b	a	b	a	b	b	a	a	a	a	a	a	a	a	a	b	b	a	a	a	a	a	a	a	a
A02-p21023727	a	a	b	a	a	a	a	b	a	b	a	a	b	b	a	b	a	b	a	a	a	a	a	a	b	a	b	a	b	b	a	a	a	a	a	a	a	a	a	b	b	a	a	a	a	a	a	a	a
A02-p20060311	a	a	b	a	a	a	a	b	a	b	a	a	b	b	a	b	a	b	a	a	a	a	a	a	b	a	b	a	b	b	a	a	a	a	a	a	a	a	a	b	b	a	a	b	a	a	a	a	a
A02-p19927952	a	a	b	a	a	a	a	b	a	b	a	a	b	b	a	b	a	b	a	a	a	a	a	a	b	a	b	a	b	b	a	a	a	a	a	a	a	a	a	b	b	b	a	b	a	a	a	a	a
A02-p22427387	a	a	b	a	a	a	a	b	a	b	a	a	b	b	a	b	a	b	a	a	a	a	a	a	b	a	b	a	b	a	a	a	a	a	a	a	a	a	a	b	b	a	a	b	a	a	a	a	a
A02-p22398620	a	a	b	a	a	a	a	b	a	b	a	a	b	b	a	b	a	b	a	a	a	a	a	a	b	a	b	a	b	a	a	a	a	a	a	a	a	a	a	b	b	b	a	b	a	a	a	a	a
A02-p21930156	a	a	b	a	a	a	a	b	a	b	a	a	b	b	a	b	a	b	a	a	a	a	a	a	b	a	b	a	b	a	a	a	a	a	b	a	a	a	a	b	b	-	a	b	a	a	a	a	a
CNU360	a	a	b	a	a	a	a	b	a	-	a	a	b	b	b	b	a	a	a	a	a	a	a	a	b	a	b	b	b	a	a	a	a	a	a	a	a	a	a	b	b	-	a	b	a	a	a	a	a
Ol13E08	a	a	b	a	a	a	a	b	a	b	a	a	b	b	b	b	a	b	a	a	a	a	a	a	b	a	b	b	b	a	a	a	a	a	b	a	a	a	a	b	b	a	a	b	a	a	a	a	a
A02-p21379810	a	a	b	a	a	a	a	b	a	b	a	a	b	b	b	b	a	b	a	a	a	a	a	a	b	a	b	b	b	a	a	a	a	a	b	a	a	a	a	b	b	b	a	b	a	a	a	a	a
CB10540	a	a	b	a	a	a	a	b	a	b	a	a	b	b	b	b	a	a	a	a	a	a	a	a	b	a	b	b	b	a	a	a	a	a	b	a	a	a	a	b	b	-	a	b	a	a	a	a	a
A02-p23729046	a	a	b	a	a	a	a	b	a	b	a	a	b	b	b	b	a	a	a	a	a	a	a	a	b	a	b	b	b	a	a	a	a	a	b	a	a	a	a	b	b	b	a	b	a	a	a	a	a
A02-p23708678	a	a	b	a	a	a	a	b	a	b	a	a	b	b	b	b	a	a	a	a	a	a	a	a	b	a	b	b	b	a	a	a	a	a	b	a	a	a	a	b	b	b	a	b	a	a	a	a	a
A02-p23477774	a	a	b	a	a	a	a	b	a	b	a	a	b	b	b	b	a	b	a	a	a	a	a	a	b	a	b	b	b	a	a	a	a	a	b	a	a	a	a	b	b	a	a	b	b	a	a	a	a
A02-p23686560	a	a	b	a	a	a	a	b	a	b	a	a	b	b	b	b	a	b	b	a	a	a	a	a	b	a	b	b	b	a	a	a	a	a	b	a	a	a	a	b	b	a	a	b	b	a	a	a	a
A02-p24268496	a	a	b	a	a	a	a	b	a	b	a	b	b	b	b	b	a	b	a	a	a	a	a	a	b	a	b	b	b	a	a	a	a	a	b	a	a	a	a	b	b	a	a	b	a	a	a	a	a
A02-p24237359	a	a	b	a	a	a	a	b	a	b	a	b	b	b	b	b	a	b	a	a	a	a	a	a	b	a	b	b	b	a	a	a	a	a	b	a	a	a	a	b	b	b	a	b	a	a	a	a	a
A02-p24351316	a	a	b	a	a	a	a	b	a	b	a	b	b	b	b	b	a	b	b	a	a	a	a	a	b	a	b	b	b	a	a	a	a	a	b	a	a	a	a	b	b	a	a	b	a	a	a	a	a
A02-p24359370	a	a	b	a	a	a	a	b	a	b	a	b	b	b	b	b	a	b	a	a	a	a	a	a	b	a	b	b	b	a	a	a	a	a	b	a	a	a	a	b	a	a	a	b	a	a	a	a	a
A02-p24462762	a	a	b	a	a	a	a	b	a	b	a	b	b	b	b	b	a	b	a	a	a	a	a	a	b	a	b	b	b	a	a	a	a	a	b	a	a	a	a	b	b	a	b	b	a	a	a	a	a
A02-p24438115	a	a	b	a	a	a	a	b	a	b	a	b	b	b	b	b	a	b	a	a	a	a	a	a	b	a	b	b	b	a	a	a	a	a	b	a	a	a	a	b	b	b	b	b	a	a	a	a	a
H011I15	a	a	b	a	a	a	a	b	a	b	a	b	b	b	b	b	a	b	a	a	a	a	a	a	b	a	b	b	b	a	a	a	a	a	b	a	a	a	a	b	b	-	b	b	a	a	a	a	a
A02-p24577932	a	a	b	a	a	a	a	b	a	b	a	b	b	b	b	b	a	b	a	a	a	a	a	a	b	a	b	b	b	a	a	a	a	a	b	a	a	a	a	b	b	b	b	b	a	a	a	a	a
A02-p25079431	a	a	b	a	a	a	a	b	a	b	a	b	a	b	b	b	a	b	a	a	a	a	a	a	b	a	b	b	b	a	a	a	a	a	b	a	a	a	a	b	b	b	b	b	a	a	a	a	a
A03-p471570	a	a	a	a	a	b	a	a	b	a	a	a	a	a	b	a	a	a	b	a	b	b	b	a	a	b	b	b	a	b	a	a	a	a	b	a	a	a	a	b	b	b	a	a	a	b	a	b	b
A03-p1506511	a	a	a	a	a	b	a	a	b	a	a	a	a	b	b	a	a	a	b	a	b	a	a	a	a	a	b	b	a	b	a	a	a	a	b	a	a	a	a	b	b	b	a	a	b	b	a	b	b
S_21778_1-p388076	a	a	a	a	a	-	a	a	-	a	a	a	a	a	a	a	a	a	a	a	b	a	a	a	a	a	b	b	a	b	a	a	a	a	b	a	a	a	a	b	b	b	a	a	a	b	a	b	b
A03-p1004918	a	a	a	a	a	b	a	a	b	a	a	a	a	a	b	a	a	a	a	a	b	a	a	a	a	a	b	b	a	b	a	a	a	a	b	a	a	a	a	b	b	b	a	a	a	b	a	b	b
A03-p162225	a	a	a	a	a	b	a	a	b	a	a	a	a	a	b	a	a	a	a	a	b	a	a	a	a	a	b	b	a	b	a	a	a	a	b	a	a	a	a	b	b	b	a	a	a	b	a	b	b
A03-p1503462	a	a	a	a	a	b	a	a	b	a	a	a	a	b	b	a	a	a	a	a	b	a	a	a	a	a	b	b	a	b	a	a	a	a	b	a	a	a	a	b	b	b	a	a	a	b	a	b	b
A03-p1711856	a	a	a	a	a	b	a	a	b	a	a	a	a	b	b	a	a	a	a	a	b	a	a	a	a	a	b	b	a	b	a	a	a	a	b	a	a	a	a	b	b	b	a	a	a	b	a	b	b
A03-p1817556	a	a	a	a	a	b	a	a	b	a	a	a	a	b	b	a	a	a	a	a	b	a	a	a	a	b	b	b	a	b	a	a	a	a	b	a	a	a	a	b	b	b	a	a	a	b	a	b	b
BoGMS0539	a	a	a	a	a	b	a	a	b	a	a	a	a	b	b	a	a	a	a	a	b	a	a	a	a	b	b	b	a	b	a	a	a	-	b	a	a	a	a	b	b	b	a	a	a	b	a	b	b
A03-p2427713	a	a	a	a	a	b	a	a	b	a	a	a	a	b	b	a	a	a	a	a	b	a	a	a	a	b	b	b	a	b	a	a	a	a	b	a	a	a	a	b	b	b	a	a	a	b	a	b	b
A03-p2449290	a	a	a	a	a	b	a	a	b	a	a	a	a	b	b	a	a	a	a	a	b	a	a	a	a	b	b	b	a	b	a	a	a	a	b	a	a	a	a	b	b	b	a	a	a	b	a	b	b
S04M36-230	a	a	a	a	a	b	a	a	b	a	a	a	a	b	b	a	a	a	b	a	b	a	a	a	a	b	b	b	b	a	a	a	a	a	b	b	a	a	a	a	b	b	a	a	a	b	a	b	b
BnGMS607b	a	a	a	a	a	b	a	a	b	a	b	a	b	b	b	a	a	a	a	a	b	a	a	a	a	b	b	b	a	b	a	a	a	a	b	a	a	a	a	a	b	b	a	a	a	b	a	b	b
A03-p2719384	a	a	a	a	a	b	a	a	b	a	a	a	a	b	b	a	a	a	a	a	b	a	a	a	a	b	b	b	a	b	a	a	a	a	b	a	a	a	a	a	b	b	a	a	a	b	a	b	b
A03-p3001467	a	a	a	a	a	b	a	a	b	a	a	a	a	b	b	a	a	a	b	a	b	a	a	a	a	b	b	b	a	b	a	a	a	a	b	a	a	a	a	a	b	b	a	a	a	b	a	b	b
NI4H05	a	a	a	a	a	b	a	a	b	a	a	a	a	b	b	a	a	a	a	a	b	a	a	a	a	b	b	b	a	b	a	a	a	a	b	a	a	a	a	a	b	b	a	a	a	b	a	b	b
A03-p2731426	a	a	a	a	a	b	a	a	b	a	a	a	a	b	b	a	a	a	a	a	b	a	a	a	a	b	b	b	a	b	a	a	a	a	b	a	a	a	a	a	b	b	a	a	b	b	a	b	b
BnGMS607a	b	a	a	a	a	b	a	a	b	a	a	b	a	b	b	a	a	a	a	a	b	a	a	a	a	b	b	b	a	b	a	a	a	a	b	a	a	a	a	a	b	b	a	a	a	b	a	b	b
A03-p3796394	a	a	a	a	a	b	a	a	b	b	a	a	a	b	b	a	a	a	a	a	b	a	a	a	a	b	b	b	a	b	a	a	a	a	b	a	a	a	a	a	b	b	a	a	a	b	a	b	b
A03-p3839084	a	a	a	a	a	b	a	a	b	b	a	a	a	b	b	a	a	a	a	a	b	a	a	a	a	b	b	b	a	b	a	a	a	a	b	a	a	a	a	a	b	b	a	a	a	b	a	b	b
CB10036b	b	a	a	a	a	b	a	a	b	b	a	a	a	b	b	a	a	a	a	a	b	a	a	a	a	b	b	b	a	b	a	a	a	a	b	a	a	a	a	a	b	b	a	a	a	b	a	b	b
A03-p4100027	a	a	a	a	a	b	a	b	b	b	a	a	a	b	b	a	a	a	a	a	b	a	a	a	a	b	b	b	a	b	a	a	a	a	b	a	a	a	a	a	b	b	a	a	a	b	a	b	b
A03-p4256940	b	a	a	a	a	b	a	b	b	b	a	a	a	b	b	a	a	a	a	a	b	a	a	a	a	b	b	b	a	b	a	a	a	a	b	a	a	a	a	a	b	b	a	a	a	b	a	b	b
A03-p4339301	b	a	a	a	a	b	a	b	b	b	a	a	a	b	b	a	a	a	a	a	b	a	a	a	a	b	b	b	a	b	a	a	a	a	b	b	a	a	a	a	b	b	a	a	a	b	a	b	b
A03-p4425819	b	a	a	a	a	b	a	b	b	b	a	a	a	b	b	a	b	a	a	b	b	a	a	a	a	b	b	b	a	b	a	a	a	a	b	b	a	a	a	a	b	b	a	a	-	b	a	b	b
S_16092_1-p370286	b	a	a	a	a	b	a	b	b	b	a	a	a	b	b	a	b	a	a	b	b	a	a	a	a	b	b	b	a	b	a	a	a	a	b	b	a	a	a	a	b	b	a	a	a	b	a	b	b
A03-p4607947	b	a	a	a	a	b	a	b	b	b	a	a	a	b	b	a	b	a	a	b	b	a	a	a	a	b	b	b	a	b	a	a	a	a	b	b	a	a	a	a	b	b	a	a	b	b	a	b	b
CB10271	a	a	a	a	b	b	a	b	b	b	a	a	a	b	b	a	b	a	a	b	b	a	a	a	a	b	b	b	a	b	a	a	a	a	b	b	a	a	b	a	b	b	a	a	a	-	a	b	b
A03-p4659068	b	a	a	a	b	b	a	b	b	b	a	a	a	b	b	a	b	a	a	b	b	a	a	a	a	b	b	b	a	b	a	a	a	a	b	b	a	a	b	a	b	b	a	a	a	b	a	b	b
BnGMS429	a	a	a	a	b	b	a	b	b	b	a	a	a	b	b	a	b	a	a	b	b	a	b	a	b	b	b	b	a	b	a	a	a	a	b	b	a	a	b	a	b	b	a	a	a	b	a	b	b
A03-p11347564	b	a	a	a	b	b	a	b	b	b	a	a	a	b	b	a	b	a	a	b	b	a	a	a	a	b	b	b	a	b	a	a	a	a	b	b	a	a	b	a	b	b	a	a	a	b	a	b	b
A03-p5052289	b	a	a	a	b	b	a	b	b	b	a	a	a	b	b	a	b	a	a	b	b	a	b	a	a	b	b	b	a	b	a	a	a	a	b	b	a	a	b	a	b	b	a	a	a	b	a	b	b
BnGMS686	b	a	a	a	b	b	a	b	b	b	a	a	a	b	b	a	b	a	a	b	b	a	b	a	b	b	b	b	a	b	a	a	a	a	b	b	a	a	b	a	b	b	a	a	a	b	a	b	b
MR123a	b	a	a	a	b	b	a	b	b	b	a	a	a	b	b	a	b	a	a	b	b	a	b	a	b	b	b	b	a	b	a	a	a	a	b	b	a	a	b	a	b	b	a	a	a	b	a	b	b
A03-p5612769	b	a	a	a	b	b	a	b	b	b	a	a	a	b	b	a	b	a	a	b	b	a	b	a	b	b	b	b	a	b	a	a	a	a	b	b	a	a	b	a	b	b	a	a	b	b	a	b	b
A03-p5614097	b	a	a	a	b	b	a	b	b	b	a	a	a	b	b	a	b	a	b	b	b	a	b	a	b	b	b	b	a	b	a	a	a	a	b	b	a	a	b	a	b	b	a	a	b	b	a	b	b
A03-p6036521	b	a	a	a	b	b	a	b	b	b	a	a	a	b	b	a	b	a	a	b	b	a	b	a	b	b	b	b	a	b	a	a	a	a	b	b	a	a	b	b	b	b	a	a	a	b	a	b	b
A03-p6126012	b	a	a	a	b	b	a	b	b	b	a	a	a	b	b	a	b	a	a	b	b	a	b	a	b	b	b	b	b	b	a	a	a	a	b	b	a	a	b	b	b	b	a	a	a	b	a	b	b
S03M20-730	b	a	a	a	b	b	a	b	b	b	a	a	a	b	b	a	b	a	a	b	b	a	b	a	b	b	b	b	b	a	a	a	a	a	b	b	a	a	b	b	b	b	a	a	a	b	a	b	b
A03-p6834343	b	a	a	a	b	b	a	b	b	b	a	a	a	b	b	b	b	a	a	b	b	a	b	a	b	b	b	b	b	b	a	a	a	a	b	b	a	a	b	b	b	b	a	a	a	b	a	b	b
S03M20-180	b	a	a	a	b	b	a	b	b	b	a	a	a	b	b	a	b	a	a	b	b	a	b	a	b	b	b	b	b	-	a	a	a	a	b	b	a	a	b	b	b	b	b	a	a	a	a	b	b
A03-p7015536	b	a	b	a	b	b	a	b	b	b	a	a	a	b	b	b	b	b	a	b	b	a	b	a	b	b	b	b	b	b	a	a	a	a	b	b	a	a	b	b	b	b	a	a	a	b	a	b	b
A03-p7445206	b	a	b	a	b	b	a	b	b	b	a	a	a	b	b	b	b	b	a	b	b	a	b	a	b	b	b	b	b	b	a	a	a	a	b	b	a	a	b	b	b	b	a	a	b	b	a	b	b
S10M16-2-130	b	a	a	a	b	b	a	b	b	b	a	a	a	b	b	b	b	a	a	b	b	a	b	a	b	b	b	b	b	-	b	b	a	a	b	b	b	b	b	b	b	b	a	a	b	b	a	b	b
A03-p7642519	b	a	b	a	b	b	a	b	b	b	b	a	a	b	b	b	b	b	a	b	b	a	b	a	b	b	b	b	b	b	a	a	a	a	b	b	a	b	b	b	b	b	a	a	b	b	b	b	b
A03-p7643795	b	a	b	a	b	b	a	b	b	b	b	a	a	b	b	b	b	b	a	b	b	a	b	a	b	b	b	b	b	b	a	a	a	a	b	b	a	b	b	b	b	b	a	a	a	b	b	b	b
Ol11B05	b	a	b	a	b	b	a	b	b	b	b	a	a	b	b	b	b	b	a	b	b	a	b	a	b	b	b	b	b	b	a	a	a	a	b	b	a	b	b	b	b	b	a	a	b	b	b	b	b
A03-p8360894	b	a	b	a	b	b	a	b	b	b	b	a	a	b	b	b	b	b	a	b	b	a	b	a	b	b	b	b	b	b	a	b	a	a	b	b	a	b	b	b	b	b	a	a	a	b	b	b	b
A03-p8329291	b	a	b	a	b	b	a	b	b	b	b	a	a	b	b	b	b	b	a	b	b	a	b	a	b	b	b	b	b	b	a	b	a	a	b	b	a	b	b	b	b	b	a	a	b	b	b	b	b
A03-p8632710	b	a	b	a	b	b	a	b	b	b	b	a	b	b	b	b	b	b	a	b	b	a	b	a	b	b	b	b	b	b	a	b	a	a	b	b	a	b	b	b	b	b	a	a	a	b	b	b	b
A03-p8629992	b	a	b	a	b	b	a	b	b	b	b	a	b	b	b	b	b	b	a	b	b	a	b	a	b	b	b	b	b	b	a	b	a	a	b	b	a	b	b	b	b	b	a	a	b	b	b	b	b
A03-p8665794	b	a	b	a	b	b	a	b	b	b	b	a	b	b	b	b	b	b	a	b	b	a	b	a	b	b	b	b	b	b	b	b	a	a	b	b	b	b	b	b	b	b	a	a	b	b	b	b	b
CNU288	b	a	b	a	b	b	a	b	b	b	b	a	b	b	b	b	b	b	a	b	b	a	b	a	b	b	b	b	b	b	b	b	a	a	b	b	b	b	b	b	b	b	a	b	b	b	b	b	b
CNU384	b	a	b	a	b	b	a	b	b	b	b	a	b	b	b	b	b	b	a	b	b	a	b	a	b	b	b	b	b	b	b	b	a	a	b	b	b	b	b	b	b	b	a	b	b	b	b	b	b
A03-p9856465	b	a	b	a	b	b	a	b	b	b	b	a	b	b	b	b	b	b	b	b	b	a	b	a	b	b	b	b	b	b	b	b	a	a	b	b	b	b	b	b	b	b	a	b	b	b	b	b	b
A03-p10402639	b	a	b	a	b	b	a	b	b	b	b	a	b	b	b	b	b	b	a	b	b	a	b	a	b	b	b	b	b	b	b	b	a	a	b	b	b	b	b	b	a	b	a	b	b	b	b	b	b
A03-p10583411	b	a	b	a	b	b	a	b	b	b	b	a	b	b	b	b	b	b	b	b	b	a	b	a	b	b	b	b	b	b	b	b	a	a	b	b	b	b	b	b	a	b	a	b	b	b	b	b	b
S_16002_1-p729085	b	a	b	a	b	b	-	b	b	b	b	b	b	b	b	b	b	b	b	b	b	-	b	a	b	b	b	b	b	b	b	b	a	a	b	b	b	b	b	b	-	b	a	b	b	b	b	b	b
BnGMS436	b	a	b	a	b	b	a	b	b	b	b	a	b	b	b	b	b	b	a	b	b	a	b	a	b	b	b	b	b	b	b	b	a	a	b	b	b	b	b	b	a	b	a	b	b	a	a	a	b
A03-p10757525	b	a	b	a	b	b	a	b	b	b	b	a	b	b	b	b	b	b	a	b	b	a	b	a	b	b	b	b	b	b	b	b	a	a	b	b	b	b	b	b	a	b	a	b	b	a	b	b	a
A03-p10962645	b	a	b	a	b	b	a	b	b	b	b	a	b	b	b	b	b	b	b	b	b	a	b	a	b	b	b	b	b	b	b	b	a	a	b	b	b	b	b	b	a	b	a	b	b	a	b	b	a
BnGMS020	b	a	b	a	b	b	a	b	b	b	b	a	b	b	b	b	b	b	a	b	b	a	b	a	b	b	b	b	b	b	b	b	a	a	b	b	b	b	b	b	a	b	a	b	b	a	b	b	a
A03-p12622050	b	a	b	a	b	b	a	b	b	b	b	a	b	b	b	b	b	b	b	b	b	a	b	a	b	b	b	b	b	b	b	b	a	a	b	b	b	b	b	b	a	b	a	b	b	a	b	b	a
A03-p11656333	b	a	b	a	b	b	a	b	b	b	b	a	b	b	b	b	b	b	b	b	b	a	b	a	b	b	b	b	b	b	b	b	b	a	b	b	b	b	b	b	a	b	a	b	b	a	b	b	b
A03-p13977740	b	a	b	a	b	b	a	b	b	b	b	a	b	b	b	b	b	b	b	b	b	a	b	b	b	b	b	b	b	b	b	b	a	a	b	b	b	b	b	b	a	b	a	b	b	a	b	b	a
A03-p12628781	b	a	b	a	b	b	a	b	b	b	b	a	b	b	b	b	b	b	a	b	b	a	b	b	b	b	b	b	b	b	b	b	a	a	b	b	b	b	b	b	a	b	a	b	b	a	b	b	a
A03-p13302882	b	a	b	a	b	b	a	b	b	b	b	a	b	b	b	b	b	b	a	b	b	a	b	b	b	b	b	b	b	b	b	b	a	a	b	b	b	b	b	b	a	b	a	b	a	a	b	b	a
BoGMS0843	b	a	b	a	b	b	a	b	b	b	b	a	b	b	b	b	b	b	a	b	b	a	b	b	b	b	b	b	b	b	b	b	a	a	b	b	b	b	b	b	a	b	a	b	b	-	b	b	a
A03-p14153306	b	a	b	a	b	b	a	b	b	b	b	a	b	b	b	b	b	b	a	b	b	a	b	b	b	b	b	b	b	b	b	b	a	a	b	b	b	b	b	b	a	b	a	b	b	a	b	b	a
A03-p13974725	b	a	b	a	b	b	a	b	b	b	b	a	b	b	b	b	b	b	a	b	b	a	b	b	b	b	b	b	b	b	b	b	a	a	b	b	b	b	b	b	b	b	a	b	b	a	b	b	a
CNU098	b	a	b	a	b	a	a	b	b	b	b	a	b	b	b	b	b	b	a	b	b	a	b	b	b	b	b	b	b	b	b	b	a	a	b	b	b	b	b	b	a	b	a	b	b	a	b	b	a
BOGMS1117a	b	a	b	a	b	a	a	-	b	b	b	a	b	b	b	b	b	b	a	b	b	a	b	b	b	b	b	b	b	b	b	b	a	a	b	b	b	b	b	b	a	b	a	b	b	a	b	b	a
A03-p14611641	b	a	b	a	b	a	a	b	b	b	b	a	b	b	b	b	b	b	a	b	b	a	b	b	b	b	b	b	b	b	b	a	a	a	b	b	b	b	b	b	a	b	a	b	b	a	b	b	a
A03-p14736161	b	a	b	a	b	a	a	b	b	b	b	a	b	b	b	b	b	b	a	b	b	a	b	b	b	b	b	b	b	b	b	a	a	b	b	b	b	b	b	b	a	b	a	b	b	a	b	b	a
B043L02-1	b	a	b	a	b	a	a	b	b	b	b	a	b	b	b	b	b	b	a	b	b	a	a	b	b	b	b	b	b	b	b	a	a	b	b	b	b	b	b	b	a	b	a	b	b	a	b	b	a
FITO285	b	a	b	a	b	a	a	b	b	b	b	a	b	b	b	b	b	b	a	b	b	a	a	b	b	b	b	b	b	b	b	a	a	b	b	b	b	b	b	b	a	b	a	b	b	a	b	b	a
A03-p15207594	b	a	b	a	b	a	a	b	b	b	b	a	b	b	b	b	b	b	a	b	b	a	a	b	b	b	b	b	b	b	b	a	a	b	b	b	b	b	b	b	a	b	a	b	b	a	b	a	a
BRAS069	b	a	b	a	b	a	b	b	b	b	b	a	b	b	b	b	b	b	a	b	b	a	a	b	b	b	b	b	b	b	b	a	b	b	b	b	b	b	b	b	a	b	a	b	b	a	b	a	a
A03-p15973005	b	a	b	a	b	a	b	b	b	b	b	a	b	b	b	b	b	b	a	b	b	a	a	b	b	b	b	b	b	a	b	a	b	b	b	b	b	b	b	b	a	b	a	b	b	a	b	a	a
A03-p16056249	b	b	b	b	b	a	b	b	b	b	b	a	b	b	b	b	b	b	a	b	b	a	a	b	b	b	b	b	b	a	b	a	b	b	b	b	b	b	b	b	a	b	a	b	b	a	b	a	a
BnGMS417a	b	b	b	b	b	a	b	b	b	b	b	-	b	b	b	b	b	b	a	b	b	a	a	b	b	b	b	b	b	a	b	a	b	b	b	b	b	b	b	b	a	b	a	b	b	a	b	a	a
A03-p16051661	b	b	b	b	b	a	b	b	b	b	b	a	b	b	b	b	b	b	a	b	b	a	a	b	b	b	b	b	b	a	b	a	b	b	b	b	b	b	b	b	a	b	a	b	a	a	b	a	a
A03-p16380304	b	b	b	b	b	a	b	b	b	b	b	a	b	b	b	b	b	b	b	b	b	b	a	b	b	b	b	b	b	a	b	a	b	b	b	b	b	b	b	b	a	b	a	b	b	a	b	a	a
A03-p17176782	b	b	a	b	b	a	b	b	b	b	b	b	b	b	b	b	b	b	b	b	b	b	a	b	b	b	b	b	b	a	b	a	b	b	b	b	b	b	b	b	a	b	b	b	b	a	b	a	a
CB10403	b	b	a	b	b	a	b	b	b	b	b	b	b	b	b	b	b	a	b	b	b	b	a	b	b	b	b	b	b	a	b	a	b	b	b	b	b	b	b	b	a	b	b	b	b	a	b	a	a
CNU215	b	b	a	b	b	b	b	b	b	b	b	b	b	b	b	b	b	a	b	b	b	b	a	b	b	b	b	b	b	a	b	a	b	b	b	b	b	b	b	b	a	b	b	b	b	a	b	a	a
S07M32-300	b	b	a	b	b	a	b	b	b	b	b	b	b	a	b	b	b	a	b	b	b	b	a	b	b	b	b	b	b	a	b	a	b	b	b	b	b	b	b	b	a	b	b	b	b	a	b	a	a
BoGMS1163	b	b	a	b	b	a	b	b	b	b	b	b	b	b	b	b	b	-	b	b	b	b	a	b	b	b	b	b	b	a	b	a	b	b	b	b	b	b	b	b	a	b	b	b	b	a	b	a	a
Na10A09	b	b	a	b	b	a	b	b	b	b	b	b	b	b	b	b	b	a	b	b	b	b	a	b	b	b	b	b	b	a	b	a	b	b	b	b	b	b	b	b	a	b	b	b	b	a	b	a	a
A03-p19078721	b	b	a	b	b	a	b	b	b	b	b	b	b	b	b	b	b	b	b	b	b	b	a	b	b	b	b	b	b	a	b	a	b	b	b	b	b	b	b	b	a	b	b	b	b	a	b	a	a
BoGMS0756a	b	b	a	b	b	a	b	b	b	b	b	b	b	b	-	b	b	-	b	b	b	b	a	b	b	b	b	b	b	a	b	a	b	b	b	b	b	b	b	b	a	b	b	b	b	a	b	a	a
A03-p19832980	b	b	a	b	b	a	b	b	b	b	b	b	b	b	b	a	b	a	b	b	b	b	a	b	b	b	b	b	b	a	b	a	b	b	b	b	b	b	b	b	a	b	b	b	b	a	b	a	a
S11M30-110	b	b	a	b	b	a	b	b	b	b	b	b	b	b	b	a	b	a	b	b	b	b	a	b	b	b	b	b	a	a	b	a	b	b	b	b	b	b	b	b	a	b	b	b	b	a	b	a	a
A03-p20180463	b	b	a	b	b	a	b	b	b	b	b	b	b	b	b	a	b	a	b	b	b	b	a	b	b	b	b	b	a	a	b	a	b	b	b	b	b	b	b	a	b	b	b	b	b	a	b	a	a
BnGMS409	b	b	a	b	b	a	b	b	b	b	b	b	b	b	b	a	b	b	b	b	b	b	-	b	b	-	b	b	a	a	b	a	b	-	b	b	b	b	b	a	b	b	b	b	b	a	b	a	a
A03-p20983398	b	b	a	b	b	a	b	b	b	b	b	b	b	b	a	a	b	a	b	b	b	b	a	b	b	b	a	a	a	a	b	a	b	a	b	b	b	b	b	a	b	b	b	b	b	a	b	a	a
A03-p21205471	b	b	a	b	b	a	b	b	b	b	b	b	b	b	a	a	b	a	b	b	b	b	a	b	b	b	a	a	a	a	b	a	b	a	b	b	b	b	b	a	b	b	b	b	b	a	b	a	a
A03-p21503102	b	b	a	b	b	a	a	b	b	b	b	b	b	a	a	a	b	a	b	b	b	b	a	b	b	b	a	a	a	a	b	a	a	a	b	b	b	b	b	a	b	b	b	b	a	a	b	a	a
BRMS42	b	b	a	b	b	a	a	b	b	b	b	b	b	a	a	a	b	b	b	b	b	b	a	b	b	b	a	a	a	a	b	a	a	a	b	b	b	b	b	a	b	b	b	b	b	a	b	a	a
CNU370	b	b	a	b	b	a	a	b	b	b	b	b	b	a	a	a	b	b	b	b	b	b	a	b	b	b	a	a	a	a	b	a	a	a	b	b	b	b	b	a	b	b	b	b	b	a	b	a	a
A03-p22750972	b	b	a	b	b	a	a	a	b	b	b	b	b	a	a	a	b	a	b	b	b	b	a	b	b	b	a	a	a	a	b	a	a	a	b	b	b	b	b	b	b	b	b	b	a	a	b	b	a
06AU39c	b	b	a	b	b	a	a	a	b	b	b	b	b	a	a	a	b	a	b	b	b	b	a	b	b	b	a	a	a	a	b	a	a	a	b	b	b	b	b	b	b	b	b	b	b	a	b	b	a
CNU435	b	b	a	b	b	a	a	a	b	b	b	b	b	a	a	a	b	-	b	b	b	b	a	b	b	b	a	a	a	a	b	a	a	a	b	b	b	b	b	b	b	b	b	b	b	a	b	b	a
BnGMS523a	b	b	a	b	b	a	a	a	b	b	a	b	b	a	a	a	b	b	a	b	b	a	a	b	b	b	a	a	a	a	b	a	a	a	b	b	b	a	b	b	b	b	b	b	a	a	a	b	a
A03-p25695855	a	b	a	b	b	a	a	a	b	b	a	b	b	a	a	a	b	a	a	b	b	a	a	b	b	b	a	a	a	a	b	a	a	a	b	b	b	a	b	b	b	b	b	b	a	a	a	b	a
A03-p26478842	a	b	a	b	b	a	a	a	b	b	a	b	b	b	a	a	b	b	a	a	b	a	a	b	a	b	a	a	a	a	b	a	a	a	b	b	b	a	b	b	b	b	b	b	b	a	a	b	a
A03-p27715593	a	b	a	b	b	a	a	a	b	b	a	b	b	b	a	a	b	b	b	a	b	a	a	b	a	b	a	a	b	b	b	a	a	a	a	b	b	a	b	b	b	b	b	b	b	a	a	b	a
A03-p26439962	a	b	a	b	b	a	a	a	b	b	a	b	b	b	a	a	b	a	a	a	b	a	a	b	a	b	a	a	a	a	b	a	a	a	b	b	b	a	b	b	b	b	b	b	a	a	a	b	a
A08-p12054745	a	b	a	b	b	a	a	a	b	b	a	b	b	b	a	a	b	a	a	a	b	a	a	a	a	b	a	a	a	a	b	a	a	a	b	b	b	a	b	b	b	b	b	b	-	a	a	b	a
A03-p27101177	a	b	a	b	b	a	a	a	b	b	a	b	b	b	a	a	b	b	a	a	b	a	a	a	a	b	a	a	a	b	b	a	a	a	a	b	b	a	b	b	b	b	b	b	b	a	a	b	a
CB10413	a	b	a	b	b	a	a	a	b	b	a	b	b	b	a	a	b	a	a	a	b	a	a	a	a	b	a	a	a	b	b	a	a	a	a	b	b	a	b	b	b	b	b	b	a	a	a	b	a
BoGMS0408	a	b	a	b	b	a	a	a	b	b	a	b	b	b	a	a	b	a	a	a	b	a	a	a	a	b	a	a	a	b	b	a	a	a	a	b	b	a	b	b	b	b	b	b	a	a	a	b	a
A03-p27033682	a	b	a	b	b	a	a	a	b	b	a	b	b	b	a	a	b	a	a	a	b	a	a	a	a	b	a	a	a	b	b	a	a	a	a	b	b	a	b	b	b	b	b	b	a	a	a	b	a
A03-p29216506	a	b	a	b	b	a	a	a	b	b	a	b	b	b	a	a	b	a	a	a	b	a	b	a	a	b	a	a	a	b	b	a	a	a	a	b	b	a	b	b	b	b	b	b	a	a	a	b	a
A03-p27746955	a	b	a	b	b	a	a	a	b	b	a	b	b	b	a	a	b	a	a	a	b	a	a	b	a	b	a	a	b	b	b	a	a	a	a	b	b	a	b	b	b	b	b	b	a	a	a	b	a
A03-p27686879	a	b	a	b	b	a	a	a	b	b	a	b	b	b	a	a	b	a	a	a	b	a	a	b	a	b	a	a	b	b	b	a	a	a	a	b	b	a	b	b	b	b	b	b	a	a	a	b	a
S_16110_1-p1891578	a	b	a	b	b	a	a	a	b	b	a	b	b	b	a	a	b	a	a	a	b	a	b	b	a	b	a	a	b	b	b	a	a	a	a	b	b	a	b	b	b	b	b	b	-	a	a	b	a
A03-p27713307	a	b	a	b	b	a	a	a	b	b	a	b	b	b	a	a	b	b	a	a	b	a	a	b	a	b	a	a	b	b	b	a	a	a	a	b	b	a	b	b	b	b	b	b	b	a	a	b	a
A03-p27712521	a	b	a	b	b	a	a	a	b	b	a	b	b	b	a	a	b	b	b	a	b	a	a	b	a	b	a	a	b	b	b	a	a	a	a	b	b	a	b	b	b	b	b	b	b	a	a	b	a
S_16110_1-p1058284	a	b	a	b	b	a	a	a	b	b	a	b	b	b	a	a	b	a	a	a	b	a	b	b	a	b	a	a	b	b	b	b	a	a	a	b	b	a	b	b	b	b	b	b	-	a	a	b	a
A04-p18731541	b	b	a	b	b	b	b	a	b	a	a	b	a	a	b	b	a	a	b	a	b	b	a	b	a	b	b	b	a	a	a	a	b	b	b	a	a	a	b	a	a	b	b	b	a	a	a	b	a
A04-p18071582	b	b	b	b	b	b	b	a	b	a	a	b	a	a	b	b	a	b	b	a	b	b	a	a	a	b	b	b	a	a	a	a	b	b	b	a	a	a	b	a	a	b	b	b	b	a	a	b	a
A04-p17489063	b	b	b	b	b	b	b	a	b	a	a	b	a	b	b	b	a	b	b	a	b	b	a	a	a	b	b	b	b	a	a	a	b	b	b	a	a	a	b	a	a	b	b	b	a	a	a	b	a
H004D08	b	b	b	b	b	b	b	a	b	a	a	b	a	b	b	b	a	b	b	a	b	b	a	a	a	b	b	b	b	a	a	a	b	b	b	a	a	a	b	a	a	b	b	b	a	a	a	b	a
A04-p16123695	b	b	b	b	b	b	b	a	b	a	a	b	a	b	b	b	a	b	b	a	b	b	a	a	b	b	b	b	b	a	a	a	b	b	b	a	a	a	b	a	a	b	b	b	a	a	a	b	a
A04-p16155604	b	b	b	b	b	b	b	a	b	a	a	b	a	b	b	b	a	b	b	a	b	b	a	a	b	b	b	b	b	a	a	a	b	b	b	a	a	a	b	a	a	b	b	b	a	a	a	b	a
A04-p14986920	b	b	b	b	b	b	b	b	b	a	a	b	a	b	b	b	a	b	b	b	b	b	a	a	b	b	b	b	b	a	a	b	b	b	b	b	a	a	b	a	b	b	b	b	a	a	a	b	a
BoGMS1134	b	b	b	b	b	b	b	b	b	a	a	b	a	b	b	b	a	b	b	b	b	b	a	a	b	b	b	b	b	a	a	a	b	b	b	b	a	a	b	a	b	b	b	b	-	a	a	b	a
A04-p15048204	b	b	b	b	b	b	b	b	b	a	a	b	a	b	b	b	a	b	b	b	b	b	a	a	b	b	b	b	b	a	a	a	b	b	b	b	a	a	b	a	b	b	b	b	a	a	a	b	a
A04-p15152016	b	b	b	b	b	b	b	b	b	a	a	b	a	b	b	b	a	b	b	b	b	b	a	a	b	b	b	b	b	a	a	a	b	b	b	b	a	a	b	a	b	b	b	b	a	a	a	b	a
A04-p15315594	b	b	b	b	b	b	b	b	b	a	a	b	a	b	b	b	a	b	b	b	b	b	a	a	b	b	b	b	b	a	a	a	b	b	b	a	a	a	b	a	b	b	b	b	a	a	a	b	a
A04-p15399118	b	b	b	b	b	b	b	b	b	a	a	b	a	b	b	b	a	b	b	b	b	b	a	a	b	b	b	b	b	a	a	a	b	b	b	a	a	a	b	a	b	b	b	b	a	a	a	b	a
sR12307I	b	b	b	b	b	b	b	b	b	a	a	b	a	b	b	b	a	b	b	b	b	b	a	a	b	b	b	b	b	a	a	a	b	b	b	-	a	a	b	a	b	b	b	b	-	a	a	b	a
B089M13	b	b	b	b	b	b	b	b	b	a	a	b	a	b	b	b	a	b	b	b	b	b	a	a	b	b	b	b	b	a	a	a	b	b	b	a	a	a	b	a	a	b	b	b	a	a	a	b	a
A04-p15534921	b	b	b	b	b	b	b	b	b	a	a	b	a	b	b	b	a	b	b	b	b	b	a	a	b	b	b	b	b	a	a	a	b	b	b	a	a	a	b	a	a	b	b	b	a	a	a	b	a
A04-p15466343	b	b	b	b	b	b	b	b	b	a	a	b	a	b	b	b	a	b	b	b	b	b	a	a	b	b	b	b	b	a	a	a	b	b	b	a	a	a	b	a	a	b	b	b	a	a	a	b	a
A04-p16056186	b	b	b	b	b	b	b	b	b	a	a	b	a	b	b	b	a	b	b	a	b	b	a	a	b	b	b	b	b	a	a	a	b	b	b	a	a	a	b	a	a	b	b	b	a	a	a	b	a
A04-p15877051	b	b	b	b	b	b	b	b	b	a	a	b	a	b	b	b	a	b	b	b	b	b	a	a	b	b	b	b	b	a	a	a	b	b	b	a	a	a	b	a	a	b	b	b	b	a	a	b	a
A04-p15041769	b	b	b	b	b	b	b	b	b	a	a	b	a	b	b	b	a	b	b	b	b	b	a	a	b	b	b	b	b	a	a	a	b	b	b	b	a	a	b	a	b	b	b	b	b	a	a	b	a
S03M26-90	b	b	b	b	b	b	b	b	b	a	a	b	a	b	b	b	a	b	b	b	b	b	a	a	b	b	b	b	b	-	a	b	b	b	b	b	a	a	b	a	b	b	b	b	a	a	a	b	a
A04-p14563007	b	b	b	b	b	b	b	b	b	a	a	b	a	b	b	b	a	b	b	b	b	b	a	a	b	b	b	b	b	a	a	b	b	b	b	b	a	a	b	a	b	b	b	b	a	a	a	b	a
A04-p13129093	b	b	b	b	b	b	b	b	b	a	a	b	a	b	b	b	a	b	b	b	b	b	b	a	b	b	b	b	b	a	a	b	b	b	b	b	a	a	b	b	b	b	b	b	a	a	a	b	a
sN11516b	b	b	b	b	b	b	b	b	b	a	a	b	a	b	b	b	a	b	b	a	b	b	b	a	b	b	b	b	b	a	b	b	b	b	b	b	b	a	b	b	b	b	b	b	a	a	a	b	a
niab048	b	b	b	b	b	b	b	b	b	a	a	b	a	b	b	b	a	b	b	a	b	b	b	a	b	b	b	b	b	a	b	b	b	b	b	b	b	a	b	b	b	b	b	b	b	a	a	b	a
A04-p11902113	b	b	b	b	b	b	b	b	b	a	a	b	a	b	b	b	a	b	b	a	b	b	b	a	b	b	b	b	b	a	b	b	b	b	b	b	b	a	b	b	b	b	b	b	a	a	a	b	a
A04-p12820145	b	b	b	b	b	b	b	b	b	a	a	b	a	b	b	b	a	b	b	a	b	b	b	b	b	b	b	b	b	a	b	b	b	b	b	b	b	a	b	b	b	b	b	b	a	a	a	b	a
A04-p13056438	b	b	b	b	b	b	b	b	b	a	a	b	a	b	b	b	a	b	a	a	b	b	b	a	b	b	b	b	b	a	b	b	b	b	b	b	b	a	b	b	b	b	b	b	a	a	a	b	a
BoGMS0798	b	b	b	b	b	b	b	b	b	a	a	b	a	b	b	a	a	b	-	a	b	b	b	a	b	b	b	b	b	a	b	b	b	b	b	b	b	a	b	b	b	b	b	b	a	a	a	b	a
S_21198_1-p233432	b	b	b	b	b	b	b	b	b	a	b	b	a	b	b	b	a	b	b	a	b	b	b	a	b	b	b	b	b	a	b	b	b	a	b	b	b	b	b	b	b	b	b	b	b	a	b	b	a
A04-p10760790	b	b	b	b	b	b	b	b	b	a	b	b	a	b	b	b	a	b	b	a	b	b	b	a	b	b	b	b	b	b	b	b	b	a	b	b	b	b	b	b	b	b	b	b	b	b	b	b	b
BoGMS0266	b	b	b	b	b	b	b	b	b	a	b	b	a	b	b	b	a	b	b	a	b	b	b	a	b	b	b	b	b	b	b	b	b	a	b	b	b	b	b	b	b	b	b	b	b	b	b	b	b
A04-p10154400	b	b	b	b	b	a	b	b	b	a	b	b	a	b	b	b	a	b	b	a	b	b	b	a	b	b	a	b	b	b	b	b	b	a	b	b	b	b	b	b	b	b	b	b	b	b	b	b	b
S_25870_1-p81302	b	b	b	b	b	a	b	b	b	a	b	b	a	b	b	b	a	b	b	a	b	b	b	b	b	b	a	b	b	b	b	a	b	a	b	b	b	b	b	b	b	b	a	b	b	b	b	b	b
A04-p9524800	b	b	b	b	b	a	b	b	b	a	b	b	a	b	b	b	a	b	b	a	b	b	b	a	b	b	a	b	b	b	b	b	b	a	b	b	b	b	b	b	b	b	a	b	b	b	b	b	b
A04-p10089027	b	b	b	b	b	a	b	b	b	a	b	b	a	b	b	b	a	b	b	a	b	b	b	a	b	b	a	b	b	b	b	b	b	a	b	b	b	b	b	b	b	b	a	b	b	b	b	b	b
A03-p31242854	b	b	b	b	b	a	b	b	b	a	b	b	a	b	b	b	a	b	b	a	b	b	b	a	b	b	a	b	b	b	b	a	b	a	b	b	b	b	b	b	b	b	a	b	b	b	b	b	b
A04-p9363550	b	b	b	b	b	a	b	b	b	a	b	b	a	b	b	b	a	b	b	a	b	b	b	a	b	b	a	b	b	b	b	a	b	a	b	b	b	b	b	b	b	b	a	b	b	b	b	b	b
A04-p9232024	b	b	b	b	b	a	b	b	b	a	b	b	a	b	b	b	a	b	b	a	b	b	b	a	b	b	a	b	b	b	b	a	b	a	b	b	b	b	b	b	b	b	a	b	b	b	b	b	b
A04-p9114826	b	b	b	b	b	a	b	b	b	a	b	b	a	b	b	b	a	b	b	a	b	b	b	a	b	b	a	b	b	b	b	a	b	a	b	b	b	b	b	b	b	b	a	b	-	b	b	b	b
A04-p8709391	b	b	b	b	b	a	b	b	b	a	b	b	a	b	b	b	a	b	b	a	b	b	b	a	b	b	a	b	b	b	b	a	b	a	b	b	b	b	b	b	b	b	a	b	b	b	b	b	b
A04-p7955059	b	b	b	b	b	a	b	b	b	a	b	b	a	b	b	b	a	b	b	a	b	b	b	a	b	b	a	b	b	b	b	a	b	a	b	b	b	b	b	b	b	b	a	a	b	b	b	b	b
A04-p8285381	b	b	b	b	b	a	b	b	b	a	b	b	a	b	b	b	a	b	b	a	b	b	b	a	b	b	a	b	b	b	b	a	b	a	b	b	b	b	b	b	b	b	a	a	b	b	b	b	b
A04-p6760294	b	b	b	b	b	a	b	a	b	a	b	b	a	b	b	b	a	b	b	a	b	b	b	a	b	b	a	b	b	b	b	a	b	a	b	b	b	b	b	b	b	b	a	a	b	b	b	b	b
A04-p6752979	b	b	b	b	b	a	b	a	b	a	b	b	a	b	b	b	a	b	b	a	b	b	b	a	b	b	a	b	b	b	b	a	b	a	b	b	b	b	b	b	b	b	a	a	b	b	b	b	b
S_16876_1-p390080	b	b	b	b	b	a	b	b	b	a	b	b	a	b	b	b	a	b	b	a	b	b	b	a	b	b	a	b	b	b	b	a	b	a	b	b	b	b	b	b	b	b	a	a	a	b	b	b	b
A04-p6752299	b	b	b	b	b	a	b	a	b	a	b	b	a	b	b	b	a	b	b	a	b	b	b	a	b	b	a	b	b	b	b	a	b	a	b	b	b	b	b	b	b	b	a	a	b	b	b	b	b
BnGMS115	b	b	b	b	b	a	b	a	b	a	b	b	a	b	b	b	a	b	b	a	b	b	b	a	b	-	a	b	b	b	b	a	b	a	b	b	b	b	b	b	b	b	a	a	b	b	b	b	b
sN13034	b	b	b	b	b	a	b	a	b	a	b	b	a	b	b	b	a	b	b	a	b	b	b	a	b	b	a	b	b	b	b	a	b	a	b	b	b	b	b	b	b	b	a	a	b	b	b	b	b
A04-p7819391	b	b	b	b	b	a	b	a	b	a	b	b	a	b	b	b	a	b	b	a	b	b	b	a	b	b	a	b	b	b	b	a	b	a	b	b	b	b	b	b	b	b	a	a	b	b	b	b	b
S08M31-200	a	b	b	b	b	a	b	a	b	a	b	b	a	b	b	b	a	b	b	a	b	b	b	a	b	b	a	b	b	b	b	a	b	a	b	b	b	b	b	b	b	b	a	a	b	b	b	b	b
BnGMS688	b	b	b	b	b	a	b	a	b	a	b	b	a	b	b	b	a	b	-	a	b	a	b	a	b	b	a	b	b	b	b	a	b	a	b	b	b	b	a	a	b	b	a	b	b	b	b	b	b
S_16394_1-p1195388	b	b	b	b	b	a	b	a	b	a	b	b	a	b	b	b	a	b	a	a	b	a	b	a	b	b	a	b	b	b	b	a	b	a	b	b	b	b	b	b	b	b	a	a	b	b	b	b	b
A04-p5501342	b	b	b	b	b	a	b	a	b	a	b	b	a	b	b	b	a	b	a	a	b	a	b	a	b	b	a	b	b	b	b	a	b	a	b	b	b	b	b	b	b	b	a	b	b	b	b	b	b
A04-p2823217	b	b	b	b	b	a	b	a	b	a	b	b	a	b	b	b	a	b	a	a	b	a	b	a	b	b	a	b	b	b	b	b	b	a	b	b	b	b	b	b	b	b	a	b	b	b	b	b	b
BoGMS1031	b	b	b	b	b	a	b	a	b	a	b	b	a	b	b	b	a	b	a	a	b	a	b	a	b	b	a	b	b	b	b	a	b	a	b	b	b	b	b	b	b	b	a	b	b	b	b	b	b
A04-p3181336	b	b	b	b	b	a	b	a	b	a	b	b	a	b	b	b	a	b	a	a	b	a	b	a	b	b	a	b	b	b	b	b	b	a	b	b	b	b	b	b	b	b	a	b	b	b	b	b	b
A04-p5270881	b	b	b	b	b	a	b	a	b	a	b	b	a	b	b	b	a	b	a	a	b	a	b	a	b	b	a	b	b	b	b	a	b	a	b	b	b	b	b	b	b	b	a	b	a	b	b	b	b
A04-p3219148	b	b	b	b	b	a	b	a	b	a	b	b	a	b	b	b	a	b	a	a	b	a	b	a	b	b	a	b	b	b	b	b	b	a	b	b	b	b	b	b	b	b	a	b	a	b	b	b	b
S07M02-180	b	b	b	b	b	a	b	a	b	a	b	b	a	b	b	b	a	b	a	a	b	a	b	a	b	b	a	b	b	b	b	b	b	a	b	b	b	b	b	b	b	b	a	b	b	b	b	b	b
S10M18-200	b	b	b	b	b	a	b	a	b	a	-	b	a	b	b	b	a	b	a	a	b	a	b	a	b	b	a	b	b	a	b	b	b	a	b	b	b	b	b	b	b	b	a	b	b	b	b	b	b
BnGMS641	b	b	b	b	b	a	b	a	b	a	b	b	a	b	b	b	a	b	a	a	b	a	b	a	b	b	a	b	b	b	b	a	b	a	b	b	b	b	b	b	b	b	a	b	b	b	b	b	b
S02M16-1-200	b	b	b	b	b	a	b	a	b	a	b	b	a	b	b	b	a	b	a	a	b	a	a	a	b	b	a	b	b	a	a	a	b	a	b	b	b	b	b	b	b	b	a	b	b	b	b	b	b
A04-p1991843	b	a	b	a	b	a	b	a	b	a	b	b	b	b	b	b	a	b	a	a	b	a	a	a	b	b	a	b	b	b	b	b	b	a	b	b	b	b	b	b	b	b	a	b	b	b	b	a	b
A04-p1324549	b	a	b	a	b	a	b	a	b	a	b	b	b	b	b	b	a	b	a	a	b	a	a	a	b	b	a	b	b	b	b	a	b	a	b	b	b	b	b	b	b	b	a	b	b	b	b	a	b
A04-p1465207	b	a	b	a	b	a	b	a	b	a	b	b	b	b	b	b	a	b	a	a	b	a	a	a	b	b	a	b	b	b	b	a	b	a	b	b	b	b	b	b	b	b	a	b	b	b	b	a	b
A04-p1680518	b	a	b	a	b	a	b	a	b	a	b	b	b	b	b	b	a	b	a	a	b	a	a	a	b	b	a	b	b	b	b	a	b	a	b	b	b	b	b	b	b	b	a	b	a	b	b	a	b
A04-p786588	b	a	a	a	b	a	b	a	b	a	b	b	b	b	b	b	a	b	a	a	b	a	a	a	b	b	a	b	b	b	b	a	b	a	b	b	b	b	b	b	b	b	a	b	b	b	b	a	b
A04-p1104385	b	a	a	a	b	a	b	a	b	a	b	b	b	b	b	b	a	a	a	a	b	a	a	a	b	b	a	b	b	b	b	a	b	a	b	b	b	b	b	b	b	b	a	b	b	b	b	a	b
A04-p582626	b	a	a	a	b	a	b	a	b	a	b	b	b	b	b	b	a	b	a	a	b	a	a	a	b	b	a	b	b	b	b	a	b	a	b	b	b	b	b	b	b	b	a	b	b	b	b	a	b
A04-p583036	b	a	a	a	b	a	b	a	b	a	b	b	b	b	b	b	a	a	a	a	b	a	a	a	b	b	a	b	b	b	b	a	b	a	b	b	b	b	b	b	b	b	a	b	b	b	b	a	b
A04-p1065480	b	a	a	a	b	a	b	a	b	a	b	b	b	b	b	b	a	a	a	a	b	a	a	a	b	b	a	b	b	b	b	a	b	a	b	b	b	b	b	b	b	b	a	b	b	b	b	a	b
A04-p320972	b	a	a	a	b	a	b	a	b	a	b	b	b	b	b	b	a	a	a	a	b	a	a	a	b	b	a	b	b	b	b	a	b	a	b	b	b	b	b	b	b	a	a	b	b	b	b	a	b
CB10545	a	b	b	b	a	a	a	b	b	b	a	b	a	a	a	a	b	b	a	a	b	a	a	b	a	b	a	a	b	b	a	b	b	b	b	a	a	a	a	a	b	a	b	a	a	a	a	b	a
A05-p1396567	b	a	b	a	b	a	b	a	b	a	a	a	a	a	a	a	b	b	b	a	b	a	a	b	a	b	a	a	b	b	b	b	b	b	b	a	a	a	b	a	b	a	b	a	b	a	a	b	a
A05-p61233	b	a	b	a	a	a	b	a	b	a	a	a	a	a	a	a	b	b	a	a	b	a	a	b	a	b	a	a	b	b	a	b	b	b	b	a	a	a	a	a	b	a	b	a	a	a	a	b	a
sNRD03	-	a	b	a	a	a	b	a	b	a	a	a	a	a	a	a	b	b	a	a	b	a	a	b	a	b	a	a	b	b	a	b	b	b	b	a	a	a	a	a	b	a	b	a	a	a	a	b	a
A05-p137314	b	a	b	a	a	a	b	a	b	a	a	a	a	a	a	a	b	b	a	a	b	a	a	b	a	b	a	a	b	b	a	b	b	b	b	a	a	a	a	a	b	a	b	a	a	a	a	b	a
HBr317	b	a	b	a	b	a	b	a	b	a	a	a	a	a	a	a	b	b	a	a	b	a	a	b	a	b	a	a	b	b	a	b	b	b	b	a	a	a	b	a	b	a	b	a	b	a	a	b	a
A05-p346822	b	a	b	a	b	a	b	a	b	a	a	a	a	a	a	a	b	b	a	a	b	a	a	b	a	b	a	a	b	b	a	b	b	b	b	a	a	a	b	a	b	a	b	a	a	a	a	b	a
A05-p1396162	b	a	b	a	b	a	b	a	b	a	a	a	a	a	a	a	b	b	a	a	b	a	a	b	a	b	a	a	b	b	a	b	b	b	b	a	a	a	b	a	b	a	b	a	a	a	a	b	a
A05-p1192706	b	a	b	a	b	a	b	a	b	a	a	a	a	a	a	a	b	b	a	a	b	a	a	b	a	b	a	a	b	b	a	b	b	b	b	a	a	a	b	a	b	a	b	a	a	a	a	b	a
A05-p1281138	b	a	b	a	b	a	b	a	b	a	a	a	a	a	a	a	b	b	a	a	b	a	a	b	a	b	a	a	b	b	a	b	b	b	b	a	a	a	b	a	b	a	b	a	a	a	a	b	a
A05-p1974178	b	a	b	a	b	a	b	b	b	a	a	a	a	a	a	a	b	b	a	a	b	a	a	b	a	b	a	a	b	b	a	b	b	b	b	a	a	a	b	a	b	a	b	a	a	a	a	b	a
S_16534_1-p500900	b	a	b	a	b	a	b	b	b	a	a	a	a	a	a	a	b	b	a	a	b	a	a	b	a	b	a	a	b	b	a	b	b	b	b	a	a	a	b	a	b	a	b	a	a	b	a	b	b
A05-p2497466	b	a	b	a	b	a	b	b	b	a	a	a	a	a	a	a	a	b	a	a	b	a	a	b	a	b	a	a	b	b	a	b	b	b	b	a	a	a	b	a	b	a	b	a	a	b	a	b	b
A05-p2555885	b	a	b	a	b	a	b	b	b	a	a	a	a	a	a	a	a	b	a	a	b	a	a	b	a	b	a	a	b	b	a	b	b	b	b	a	a	a	b	a	b	a	b	a	a	b	a	b	b
A05-p3005109	b	a	b	a	b	a	b	b	b	a	a	a	a	a	a	a	a	b	a	a	b	a	a	b	a	b	a	a	b	b	a	b	b	b	b	a	a	a	b	a	b	a	b	a	a	b	a	b	b
A05-p3068418	b	a	b	a	b	a	b	b	b	a	a	a	a	a	a	a	a	b	a	b	b	a	a	b	a	b	a	a	b	b	b	b	b	b	b	a	b	a	b	a	b	a	b	a	a	b	a	b	b
A05-p3045689	b	a	b	a	b	a	b	b	b	a	a	a	a	a	a	a	a	b	b	b	b	a	a	b	a	b	a	a	b	b	b	b	b	b	b	a	b	a	b	a	b	a	b	a	a	b	a	b	b
A05-p3322798	b	a	b	a	b	a	b	b	b	a	b	a	a	a	a	a	a	b	a	b	b	a	a	b	a	b	a	a	b	b	b	b	b	b	b	a	b	b	b	a	b	a	b	a	a	b	b	b	b
A05-p3421628	b	a	b	a	b	a	b	b	b	a	b	a	a	a	a	a	a	b	a	b	b	a	a	b	b	b	a	a	b	b	b	b	b	b	b	a	b	b	b	a	b	a	b	a	a	b	b	b	b
S10M22-160	b	a	b	a	b	a	b	b	b	a	b	b	a	a	a	a	a	b	a	b	b	a	a	b	b	b	a	a	b	b	b	b	b	b	b	a	b	b	b	a	b	a	b	a	a	b	b	b	b
A05-p4023464	b	a	b	a	b	a	b	b	b	a	b	a	a	b	b	a	a	b	a	b	b	a	a	b	b	b	a	b	b	b	b	b	b	b	b	a	b	b	b	a	b	a	b	a	a	b	b	b	b
A05-p4376029	a	a	b	a	b	a	b	b	b	a	b	a	a	b	b	a	a	b	a	b	b	a	a	b	b	b	a	b	b	b	b	b	b	b	b	a	b	b	b	a	b	a	b	a	a	b	b	b	b
B050K06-1	a	a	a	a	b	b	b	b	b	a	b	a	a	b	b	a	a	b	a	b	b	a	a	a	b	b	a	b	b	b	b	b	b	b	b	a	b	b	b	a	b	a	b	a	b	b	b	b	b
A05-p5661136	a	a	b	a	b	b	b	b	b	a	b	a	a	b	b	b	a	b	a	b	b	a	a	a	b	a	a	b	a	b	b	b	b	b	b	a	b	b	b	a	b	a	b	a	a	b	b	b	b
MR119a	a	a	b	a	b	b	b	b	b	a	b	a	a	b	b	b	a	b	a	b	b	a	a	a	b	a	a	b	a	b	b	b	b	b	b	b	b	b	b	a	b	b	b	a	a	b	b	b	b
A05-p5552246	a	a	b	a	b	b	b	b	b	a	b	a	a	b	b	b	a	b	a	b	b	a	a	a	b	a	a	b	a	b	b	b	b	b	b	a	b	b	b	a	b	a	b	a	b	b	b	b	b
A05-p5926631	a	a	b	a	b	b	b	b	b	a	b	a	a	b	b	b	a	b	a	b	b	a	a	a	b	a	a	b	a	b	b	b	b	b	b	b	b	b	b	a	b	a	b	a	b	b	b	b	b
A05-p6288330	a	a	b	a	b	b	b	b	b	a	b	a	a	b	b	b	a	b	a	b	b	a	a	a	b	a	a	b	a	b	b	b	b	b	b	b	b	b	b	a	b	a	b	a	b	b	b	b	b
A05-p6775737	a	a	b	a	b	b	b	b	b	a	b	a	a	b	b	b	a	b	a	b	b	a	a	a	b	a	a	b	a	b	b	b	b	b	b	b	b	b	b	a	b	a	b	b	-	b	b	b	b
S_23907_1-p29685	a	a	b	a	b	b	b	b	b	a	b	a	a	b	b	b	a	b	a	b	b	a	a	a	b	a	a	b	a	b	b	b	b	b	b	b	b	b	b	a	b	a	b	b	b	b	b	b	b
A05-p6910402	a	a	b	a	b	b	b	b	b	a	b	a	a	b	b	b	a	b	a	b	b	a	a	a	b	a	a	b	a	b	b	b	b	b	b	b	b	b	b	a	b	a	b	b	b	b	b	b	b
S03M12-1-140	a	-	b	a	b	b	b	b	b	a	b	a	a	b	b	b	a	b	a	b	b	a	b	a	b	a	a	b	a	b	b	b	b	b	b	b	b	b	b	a	b	a	b	b	b	b	b	b	b
A05-p10320143	a	a	b	a	b	b	b	b	b	a	b	a	a	b	b	b	a	b	a	b	b	a	b	a	b	a	b	b	a	b	b	b	b	b	b	b	b	b	b	a	b	a	b	b	a	b	b	b	b
S004463-p376	a	a	b	a	b	a	b	b	b	b	b	a	a	b	b	b	a	b	a	b	b	a	b	a	b	a	b	b	a	b	b	b	b	b	b	b	b	b	b	a	a	a	a	b	a	b	b	b	b
A05-p13553481	a	a	b	a	b	a	b	b	b	b	b	a	a	b	b	b	a	b	a	b	b	a	b	a	b	a	b	b	a	b	b	b	b	b	b	b	b	b	b	a	a	a	a	a	b	b	b	b	b
A05-p14557992	a	a	b	a	b	a	b	b	b	b	b	a	a	b	b	b	a	b	a	b	b	a	b	a	b	a	b	b	a	b	b	b	b	b	b	b	b	b	b	a	b	a	a	b	a	b	b	b	b
A05-p10752346	a	a	b	a	b	b	b	b	b	b	b	a	a	b	b	b	a	b	a	b	b	a	b	a	b	a	b	b	a	b	b	b	b	b	b	b	b	b	b	a	b	a	b	b	b	b	b	b	b
MR113	a	a	b	a	b	a	b	b	b	b	b	a	b	b	b	b	a	b	a	b	b	a	b	a	b	a	b	b	a	b	b	b	b	b	b	b	b	b	b	a	b	a	a	b	b	b	b	b	b
A05-p11740536	a	a	b	a	b	a	b	b	b	b	b	a	a	b	b	b	a	b	a	b	b	a	b	a	b	a	b	b	a	b	b	b	b	b	b	b	b	b	b	a	b	a	b	b	b	b	b	b	b
A05-p16747703	a	a	b	a	b	a	b	b	b	b	b	a	a	a	b	b	a	b	a	b	b	a	b	a	b	a	b	b	a	b	b	b	b	b	b	b	b	b	b	a	b	a	a	b	b	b	b	b	b
A05-p16909956	a	a	b	a	b	a	b	b	b	b	b	a	a	a	b	b	a	b	a	b	b	a	b	a	b	a	b	b	a	b	b	b	b	b	b	b	b	b	b	a	b	a	a	b	b	b	b	b	b
A05-p12216620	a	a	b	a	b	a	b	b	b	b	b	a	a	b	b	b	a	b	a	b	b	a	b	a	b	a	b	b	a	b	b	b	b	b	b	b	b	b	b	a	b	a	a	b	b	b	b	b	b
BoGMS0287	a	a	b	a	b	a	-	b	b	b	b	a	a	b	b	b	a	b	-	b	b	a	b	a	b	a	b	b	a	b	b	b	b	b	b	b	b	b	b	a	b	a	a	b	b	b	b	b	b
CNU029	a	a	b	a	b	a	b	b	b	b	b	a	a	b	b	b	a	b	a	b	b	a	b	a	b	a	b	b	a	b	b	b	b	b	b	b	b	b	b	a	b	a	a	b	b	b	b	b	b
A05-p13301511	a	a	b	a	b	a	b	b	b	b	b	a	a	b	b	b	a	b	b	b	b	a	b	a	b	a	b	b	a	b	b	b	b	b	b	b	b	b	b	a	b	a	a	b	b	b	b	b	b
S000324-p3944	a	a	b	a	b	a	b	b	b	b	b	a	a	b	b	b	a	b	b	b	b	a	b	a	b	a	b	b	a	b	b	b	b	b	b	b	b	b	b	a	b	a	b	b	b	b	b	b	b
A05-p10868044	a	a	b	a	b	a	b	b	b	b	b	a	a	b	b	b	a	b	a	b	b	a	b	a	b	a	b	b	a	b	b	b	b	b	b	b	b	b	b	a	b	a	b	b	b	b	b	b	b
sR9222	a	a	b	a	b	a	b	b	b	b	b	a	a	b	b	b	a	b	a	b	b	a	b	a	b	a	b	b	a	b	b	b	b	b	b	b	b	b	b	a	b	a	b	b	b	b	b	b	b
BoGMS1562	a	a	b	a	b	a	b	b	b	b	b	a	a	b	b	b	a	b	a	b	b	a	b	a	b	a	b	b	a	b	b	b	b	a	b	b	-	b	b	a	b	a	b	b	b	b	b	-	b
A05-p12208604	a	a	b	a	b	a	b	b	b	b	b	a	a	b	b	b	a	b	a	b	b	a	b	a	b	a	b	b	a	b	b	b	b	b	b	b	b	b	b	a	b	a	a	b	a	b	b	b	b
S09M40-290	a	a	b	a	b	a	b	b	b	b	b	a	a	b	b	b	a	b	a	b	b	a	b	a	b	a	b	b	a	-	b	b	b	b	b	b	b	b	b	a	b	a	a	b	a	b	b	b	b
S05M07-1-190	a	a	b	a	b	a	b	b	b	b	b	a	a	b	b	b	a	b	a	b	-	a	b	a	b	a	b	b	a	-	b	b	b	b	b	b	b	b	b	a	b	a	a	b	a	b	b	b	b
A05-p14959506	a	a	b	a	b	a	b	b	b	b	b	a	a	b	b	b	a	b	a	b	b	a	b	a	b	a	b	b	a	b	b	b	b	b	b	b	b	b	b	a	b	a	a	b	a	b	b	b	b
BoGMS0703	-	a	b	a	b	a	b	b	b	-	b	a	a	a	b	b	a	b	a	b	b	a	b	a	b	a	b	b	a	b	b	b	b	b	b	b	b	b	b	a	b	a	a	b	a	b	b	b	b
S12M11-2-70	a	a	b	a	b	a	b	b	b	b	b	-	a	b	b	b	a	b	a	b	b	a	b	a	b	a	b	b	a	a	b	b	b	b	b	b	b	b	b	a	b	a	a	b	b	b	b	b	b
FITO513	a	a	b	a	b	a	b	b	b	b	b	a	a	a	b	b	a	b	a	b	b	a	b	a	b	a	b	b	a	b	b	b	b	b	b	b	b	b	b	a	b	a	a	b	a	b	b	b	b
BnGMS667	a	a	b	a	b	a	b	b	b	b	b	a	a	b	b	b	a	b	a	b	b	a	b	a	b	a	b	b	a	b	b	b	b	b	b	b	b	b	b	a	b	a	a	b	b	b	b	b	b
A05-p18088421	a	a	b	a	b	a	b	b	b	b	b	a	a	a	b	b	a	b	a	b	b	a	b	b	b	a	b	b	a	b	b	b	b	b	b	b	b	b	b	a	b	a	a	b	b	b	b	b	b
A05-p18137410	a	a	b	a	b	a	b	b	b	b	b	a	a	a	b	b	a	b	a	b	b	a	b	b	b	a	b	b	a	b	b	b	b	b	b	b	b	b	b	a	b	a	a	b	b	b	b	b	b
CB10080	a	a	b	a	b	b	b	b	b	b	b	a	a	a	b	b	a	b	a	b	b	a	b	b	b	a	b	b	a	b	b	b	b	b	b	b	b	b	b	a	b	a	a	b	b	b	b	b	b
S09M40-110	a	a	b	a	b	a	b	b	b	b	b	a	a	b	b	b	a	b	a	b	b	a	b	b	b	a	b	b	b	-	b	b	b	b	b	b	b	b	b	a	b	a	b	b	b	b	b	b	b
A05-p19032247	a	b	b	b	b	b	b	b	b	b	b	b	a	a	b	b	a	b	a	b	b	a	b	b	b	a	b	b	a	b	b	b	b	b	b	b	b	b	b	a	b	a	a	b	-	b	b	b	b
A05-p19238534	a	b	b	b	b	b	b	b	b	b	b	b	a	a	b	b	a	b	a	b	b	a	b	b	b	a	b	b	a	b	b	b	b	b	b	b	b	b	b	a	b	a	a	b	-	b	b	b	b
A05-p19946413	a	b	b	b	b	b	b	b	b	b	b	b	a	a	b	b	a	b	a	b	b	a	b	b	b	a	b	b	a	a	b	b	b	b	b	b	b	b	b	a	b	a	a	b	-	b	b	b	b
S_18826_1-p326874	a	b	b	b	b	b	b	b	b	b	b	b	a	a	b	b	a	b	a	b	b	a	b	b	b	a	b	b	a	a	b	b	b	b	b	b	b	b	b	a	b	a	a	b	b	b	b	b	b
S05M08-1-750	a	b	b	b	b	b	b	b	b	b	b	b	a	a	b	b	a	b	a	b	b	a	b	b	b	a	b	b	a	a	b	b	b	b	b	b	b	b	b	a	b	a	a	b	b	b	b	b	b
S13M20-85	a	b	b	b	b	b	b	b	b	b	b	a	a	a	b	b	a	b	a	b	b	a	a	b	b	a	b	b	a	a	b	b	b	b	b	b	b	b	b	a	b	a	a	b	b	b	b	b	b
A05-p20328249	a	b	b	b	b	b	b	b	b	b	b	b	a	a	b	b	a	b	a	b	b	a	b	b	b	a	b	b	a	a	a	b	b	b	b	b	a	b	b	a	b	a	a	b	-	b	b	b	b
A05-p20316923	a	b	b	b	b	b	b	b	b	b	b	b	a	a	b	b	a	b	a	b	b	a	b	b	b	a	b	b	a	a	a	b	b	b	b	b	a	b	b	a	b	a	a	b	b	b	b	b	b
A05-p20998848	a	b	b	b	b	b	a	b	b	b	b	b	a	a	b	b	a	b	a	b	b	a	b	b	a	a	b	b	a	a	a	b	a	b	b	b	a	b	b	a	b	a	a	b	a	b	b	b	b
A05-p21006621	a	b	b	b	b	b	a	b	b	b	b	b	a	a	b	b	a	b	a	b	b	a	b	b	a	a	b	b	a	a	a	b	a	b	b	b	a	b	b	a	b	a	a	b	b	b	b	b	b
A05-p21056938	a	b	b	b	b	b	a	b	b	b	b	b	a	a	b	b	a	b	a	b	b	a	b	b	a	a	b	b	a	a	a	b	a	b	b	b	a	b	b	a	b	b	a	b	b	b	b	b	b
BoGMS0581	a	b	b	b	b	b	a	b	b	b	b	b	a	a	b	a	a	b	a	a	b	a	b	b	a	a	b	b	a	a	a	b	a	b	b	b	a	b	b	a	b	b	a	b	-	b	b	b	b
A05-p22269511	a	b	b	b	b	b	a	a	b	b	b	b	b	a	b	a	a	b	b	a	b	a	b	b	a	a	b	b	a	a	a	b	a	b	a	b	a	b	b	a	b	b	a	b	b	b	b	b	b
A05-p21345579	a	b	b	b	b	b	a	b	b	b	b	b	a	a	b	a	a	b	a	a	b	a	b	b	a	a	b	b	a	a	a	b	a	b	a	b	a	b	b	a	a	b	a	b	b	b	b	b	b
A05-p21480994	a	b	b	b	b	b	a	b	b	b	b	b	a	a	b	a	a	b	a	a	b	a	b	b	a	a	b	b	a	a	a	b	a	b	a	b	a	b	b	a	a	b	a	b	b	b	b	b	b
B087P06	a	b	b	b	b	b	a	a	b	b	b	b	a	a	b	a	a	b	a	a	b	a	b	b	a	a	b	b	a	a	a	b	a	b	a	b	-	b	b	a	a	b	a	b	b	b	b	b	b
H004P05	a	b	b	b	b	b	a	a	b	b	b	b	a	a	b	a	a	b	a	a	b	a	b	b	a	a	b	b	a	a	a	b	a	b	a	b	a	b	b	a	a	b	a	b	b	b	b	b	b
BnGMS159	a	b	b	b	b	b	a	a	b	b	b	b	b	a	b	a	a	b	a	a	b	a	b	b	a	a	b	b	a	a	a	b	a	b	a	b	a	b	b	a	a	b	a	b	b	b	b	b	b
BnGMS265	a	b	b	b	b	b	a	a	b	b	b	b	b	a	b	a	a	b	a	a	b	a	b	b	a	a	b	b	a	a	a	b	a	b	a	b	a	b	b	a	a	b	a	b	b	b	b	b	b
S_17441_1-p982295	a	b	b	b	b	b	a	a	b	b	b	b	b	a	b	a	a	b	a	a	b	a	b	b	a	a	b	b	a	a	a	b	a	b	a	b	a	b	b	a	-	b	-	b	a	b	b	b	b
A05-p21646684	a	b	b	b	b	b	a	a	b	b	b	b	a	a	b	a	a	b	a	a	b	a	b	b	a	a	b	b	a	a	a	b	a	b	a	b	a	b	b	a	a	b	a	b	a	b	b	b	b
A05-p22101592	a	b	b	b	b	b	a	a	b	b	b	b	b	a	b	a	a	b	a	a	b	a	b	b	a	a	b	b	a	a	a	b	a	b	a	b	a	b	b	a	a	b	a	b	a	b	b	b	b
A05-p22478538	a	b	b	b	a	b	a	a	b	b	b	b	b	a	b	a	a	b	a	a	b	a	b	b	a	a	b	b	a	a	a	b	a	b	a	b	a	b	a	a	a	b	a	b	b	b	b	b	b
sR9477	a	b	b	b	a	b	a	a	b	b	b	b	b	a	b	a	a	b	a	a	b	a	b	b	a	a	b	b	a	a	a	b	a	b	a	b	a	b	a	-	a	b	a	b	b	b	b	b	b
CNU362	a	b	b	b	a	b	a	a	b	b	b	b	b	a	b	a	a	b	a	a	b	a	b	b	a	a	b	b	a	a	a	b	a	b	a	b	a	b	a	a	a	b	a	b	b	b	b	b	b
BoGMS1068	a	b	b	b	a	b	a	a	b	b	b	b	b	a	b	a	a	b	a	a	b	a	b	b	a	a	b	b	b	a	a	b	a	b	a	b	a	b	a	a	a	b	a	b	b	-	b	b	b
A05-p22789344	a	b	b	b	a	b	a	a	b	b	b	b	b	a	b	a	a	b	b	a	b	a	b	b	a	a	b	b	b	a	a	b	a	b	a	b	a	b	a	a	a	b	a	b	b	b	b	b	b
A05-p22977061	a	b	b	b	a	b	a	a	b	b	b	b	b	a	b	a	a	b	a	a	b	a	a	b	a	a	b	b	b	a	a	b	a	b	a	b	a	b	a	a	a	b	a	b	b	b	b	b	b
S05M08-1-180	a	b	b	b	a	b	a	a	b	b	b	b	b	a	b	a	a	b	a	a	b	a	a	b	a	a	b	b	b	-	a	b	a	b	a	b	a	b	a	a	a	b	a	b	a	b	b	b	b
A02-p23135500	a	b	b	b	a	b	a	a	b	b	b	b	b	a	b	a	a	b	a	a	b	a	a	b	a	a	b	b	b	a	a	b	a	b	a	b	a	b	a	a	a	b	a	b	b	b	b	b	b
A05-p23285926	a	b	b	b	a	b	a	a	b	a	b	b	b	a	b	a	a	b	a	a	b	a	a	b	a	a	b	b	b	a	a	b	a	b	a	b	a	b	a	a	a	b	a	b	b	b	b	b	b
BRMS07	a	b	b	b	a	b	a	a	b	a	b	b	b	a	b	a	a	b	a	a	b	a	a	b	a	a	b	b	b	a	a	b	a	b	a	b	a	b	a	a	a	b	a	b	b	b	b	b	b
A05-p23415646	a	b	b	b	a	b	a	a	b	a	b	b	b	a	b	a	a	b	a	a	b	a	a	b	a	a	b	b	b	a	a	b	a	b	a	b	a	b	a	a	a	b	a	b	a	b	b	a	b
A05-p23838032	a	b	b	b	a	b	a	a	b	a	b	b	b	a	b	a	a	b	a	a	b	a	a	b	b	a	b	b	b	a	a	b	a	b	a	b	a	b	a	a	a	b	a	b	b	b	b	a	b
S08M31-190	a	b	b	b	b	b	a	a	b	a	b	b	b	a	b	a	a	b	a	a	a	a	a	b	b	b	b	b	b	b	a	b	a	b	a	b	a	b	a	a	a	b	a	b	b	b	b	a	b
A06-p1225010	b	-	b	b	b	b	b	b	b	b	b	b	b	b	b	b	b	b	b	b	b	b	b	b	b	b	a	a	a	a	a	a	b	a	a	b	a	b	a	b	b	b	a	b	a	b	b	b	b
A06-p329217	b	a	b	a	a	b	b	a	a	a	a	b	b	b	a	a	a	b	b	a	a	b	a	b	a	b	a	a	a	a	a	a	b	a	a	b	a	a	a	b	b	b	a	b	a	b	a	b	b
A06-p113900	b	a	b	a	a	b	b	a	a	a	a	b	b	b	a	a	a	b	b	a	a	b	a	b	a	b	a	a	a	a	a	a	b	a	a	b	a	a	a	b	b	b	a	b	a	b	a	b	b
A06-p506366	b	a	b	a	a	b	b	b	a	a	a	b	b	b	a	a	a	b	b	a	a	b	a	b	a	b	a	a	a	a	a	a	b	a	a	b	a	a	a	b	b	b	a	b	a	b	a	b	b
A06-p650790	b	a	b	a	a	b	b	b	a	a	a	b	b	b	a	a	a	b	b	a	a	b	a	b	b	b	a	a	a	a	a	a	b	a	a	b	a	a	a	b	b	b	a	b	a	b	a	b	b
A06-p860631	b	a	b	a	a	b	b	b	a	a	a	b	b	b	a	a	a	b	b	a	a	b	a	b	b	b	a	a	a	a	a	a	b	a	a	b	a	a	a	b	b	b	a	b	a	b	a	b	b
A06-p1116784	b	a	b	a	a	b	b	b	a	a	b	b	b	b	a	a	a	b	b	a	a	b	a	b	b	b	a	a	a	a	a	a	b	a	a	b	a	b	a	b	b	b	a	b	a	b	b	b	b
A06-p1054104	b	a	b	a	a	b	b	b	a	a	b	b	b	b	a	a	a	b	b	a	a	b	a	b	b	b	a	a	a	a	a	a	b	a	a	b	a	b	a	b	b	b	a	b	b	b	b	b	b
S13M20-185	b	a	b	a	a	b	b	b	a	a	b	b	a	b	a	a	a	b	b	a	a	b	b	b	b	b	a	a	a	b	a	a	b	b	b	b	a	b	a	b	b	b	a	b	b	b	b	b	b
B030D08	b	a	b	a	a	b	b	b	a	a	b	b	a	b	a	a	a	a	b	a	a	b	a	b	b	b	a	a	a	a	a	a	b	a	b	b	a	b	a	b	b	b	a	b	b	b	b	b	b
A06-p1457087	b	a	b	a	a	b	b	b	a	a	b	b	a	b	a	a	a	b	b	a	a	b	a	b	b	b	a	a	a	a	a	a	b	a	b	b	a	b	a	b	b	b	a	b	b	b	b	b	b
A06-p2222872	b	a	b	a	a	b	b	b	a	a	b	b	a	a	a	a	a	b	b	a	a	b	a	b	b	b	a	a	b	a	a	a	b	a	b	b	a	b	a	b	b	b	a	b	a	b	b	b	b
S11M12-1-140	b	a	b	a	a	b	b	b	a	a	b	b	a	a	a	a	a	b	b	a	a	b	a	b	b	b	a	a	a	a	a	a	b	a	b	b	a	b	a	b	b	b	a	b	b	b	b	b	b
A06-p1874196	b	a	b	a	a	b	b	b	a	a	b	b	a	a	a	a	a	b	b	a	a	b	a	b	b	b	a	a	a	a	a	a	b	a	b	b	a	b	a	b	b	b	a	b	b	b	b	b	b
CB10143	b	a	b	a	a	b	b	b	a	a	b	b	a	a	a	a	a	b	b	a	a	b	a	b	b	b	a	a	b	a	a	a	b	a	b	b	a	b	a	b	b	b	a	b	b	b	b	b	b
A06-p2521454	b	a	b	a	a	b	b	b	a	a	b	b	a	a	a	a	a	b	b	a	a	b	a	b	b	b	a	a	b	a	a	a	b	a	b	b	a	b	a	a	b	b	a	b	b	b	b	b	b
A06-p2714610	b	a	b	a	a	b	b	b	a	a	b	b	a	a	a	a	a	b	b	a	a	b	a	b	b	b	a	a	b	a	a	a	b	a	b	b	a	b	a	a	b	b	a	b	b	b	b	b	b
BnGMS660	b	a	b	a	a	b	b	b	a	a	b	b	a	-	a	a	a	a	b	a	a	b	a	b	b	b	a	a	b	a	a	a	b	a	b	b	a	b	a	a	b	b	a	b	b	b	b	b	b
A06-p2973074	b	a	b	a	a	b	b	b	a	a	b	b	a	a	a	a	a	b	b	a	a	b	a	b	b	a	a	a	b	a	a	a	b	a	b	b	a	b	a	a	b	b	a	b	b	b	b	b	b
A06-p4229919	b	b	b	b	a	b	b	b	a	a	b	a	a	a	a	a	a	b	b	a	a	b	a	b	b	a	b	a	b	b	a	b	b	a	b	a	a	b	a	a	b	b	a	b	b	b	b	b	b
A06-p4452778	b	b	b	b	a	b	b	b	a	a	b	a	a	a	a	a	a	b	b	a	a	b	a	b	a	a	b	a	b	b	a	b	b	a	b	a	a	b	a	a	b	b	a	b	b	b	b	b	b
A06-p4976377	b	b	b	b	a	b	b	b	a	a	b	a	a	a	a	a	a	b	a	a	a	a	a	b	a	a	b	a	b	b	a	b	b	a	b	a	a	b	a	a	b	b	a	b	a	b	b	b	b
A06-p5147575	b	b	b	b	a	b	b	b	a	a	b	a	a	a	a	a	a	b	a	a	a	a	a	b	a	a	b	a	b	b	a	b	b	a	b	a	a	b	a	a	b	b	a	b	b	b	b	b	b
A06-p5690066	b	b	b	b	a	b	b	b	a	a	b	a	a	a	a	a	a	b	a	a	a	a	a	b	a	a	b	a	b	b	a	b	b	a	b	a	a	b	a	a	b	b	a	b	b	b	b	b	b
S07M12-1-380	b	b	b	b	a	b	b	b	a	b	b	a	a	a	a	a	a	b	a	a	a	a	a	b	a	a	b	a	b	a	a	b	b	a	b	a	a	b	a	a	b	b	a	b	b	b	b	b	b
A06-p5904190	b	b	b	b	a	b	b	b	a	b	b	a	a	a	a	a	a	b	a	a	a	a	a	b	a	a	b	a	b	b	a	b	b	a	b	a	a	b	a	a	b	b	a	b	b	b	b	b	b
BoGMS0950	b	b	b	b	a	b	b	b	a	b	b	a	a	a	a	a	a	b	a	a	a	a	a	b	a	a	b	a	b	b	a	b	b	a	b	a	a	b	a	a	b	b	a	b	a	b	b	b	b
A06-p6843711	b	b	b	b	a	b	b	b	a	b	b	a	a	a	b	a	a	b	a	a	a	a	a	b	a	a	b	b	b	b	a	b	b	a	b	a	a	b	a	a	b	b	a	b	a	b	b	b	b
A06-p6723804	b	b	b	b	a	b	b	b	a	b	b	a	a	a	b	a	a	b	a	a	a	a	a	b	a	a	b	b	b	b	a	b	b	a	b	a	a	b	a	a	b	b	a	b	b	b	b	b	b
BoGMS1335	b	b	b	b	a	b	b	b	a	b	b	a	a	a	b	a	a	b	a	a	a	a	a	b	a	a	b	b	b	b	a	b	b	a	b	a	a	b	a	a	b	b	a	b	-	b	b	b	b
A06-p8104956	b	b	b	b	a	b	b	b	a	b	b	a	a	a	b	a	a	b	a	a	a	a	a	b	a	a	b	b	b	b	b	b	b	a	b	a	b	b	a	a	b	b	a	b	a	b	b	b	b
A06-p8006619	b	b	b	b	a	b	b	b	a	b	b	a	a	a	b	a	a	b	a	a	a	a	a	b	a	a	b	b	b	b	b	b	b	a	b	a	b	b	a	a	b	b	a	b	b	b	b	b	b
A06-p8416265	b	b	b	b	a	b	b	b	a	b	b	a	a	a	b	a	a	b	a	a	a	a	a	b	a	a	b	b	b	b	b	b	b	b	b	a	b	b	a	a	b	b	a	b	b	b	b	b	b
A06-p9119114	b	b	b	b	a	b	b	b	a	b	b	a	a	a	b	b	a	b	b	a	a	a	a	b	a	a	b	b	b	b	b	b	b	b	b	a	b	b	a	a	b	b	a	b	b	b	b	b	b
A06-p8634166	b	b	b	b	a	b	b	b	a	b	b	a	a	a	b	b	a	b	a	a	a	a	a	b	a	a	b	b	b	b	b	b	b	b	b	a	b	b	a	a	b	b	a	b	b	b	b	b	b
FITO316	b	b	b	b	a	b	b	b	a	b	b	a	a	a	b	b	a	b	a	a	a	a	a	b	a	a	b	b	b	b	b	b	b	b	b	a	b	b	a	a	b	b	a	b	a	b	b	b	b
A06-p10577973	b	b	b	b	a	b	b	b	a	b	b	a	a	a	b	b	a	b	a	a	a	a	a	b	a	b	b	b	b	b	b	b	b	b	b	a	b	b	a	a	b	b	a	b	b	b	b	b	b
A06-p10129250	b	b	b	b	a	b	b	b	a	b	b	a	a	a	b	b	a	b	a	a	a	a	a	b	a	b	b	b	b	b	b	b	b	b	b	a	b	b	a	a	b	b	a	b	b	b	b	b	b
S03M20-210	b	b	b	b	a	b	b	b	a	b	b	b	a	a	b	b	a	b	a	a	a	a	a	b	a	b	b	b	b	b	b	b	b	b	b	a	b	b	a	a	b	b	a	b	a	b	b	b	b
S04M09-1-380	b	b	b	b	a	b	b	b	a	b	b	a	a	a	b	b	a	b	a	a	a	a	a	b	b	b	b	b	b	-	b	b	b	b	b	a	-	b	a	a	b	b	a	b	b	-	b	b	b
S07M03-2-160	b	b	b	b	a	b	b	b	a	b	b	a	a	a	b	b	a	b	a	a	a	a	a	b	b	b	b	b	b	a	b	b	b	b	b	a	b	b	a	a	b	b	a	b	b	b	b	-	b
S05M21-180	b	b	b	b	a	b	b	b	a	b	b	a	a	a	b	b	a	b	a	a	a	a	a	b	b	b	b	b	b	-	b	b	b	b	b	a	b	b	a	a	b	b	a	b	b	b	b	b	b
A06-p12142438	b	b	b	b	a	b	b	b	a	b	b	a	a	a	b	b	a	b	a	a	a	a	a	b	b	b	b	b	b	b	b	b	b	b	b	a	b	b	a	a	b	b	a	b	b	b	b	b	b
NI4D10	b	b	b	b	a	b	b	b	a	b	b	a	a	a	b	b	a	b	a	a	a	a	a	b	b	b	b	b	b	b	b	b	b	b	b	a	b	b	a	a	b	b	a	b	a	b	b	b	b
S12M11-2-120	a	b	b	b	a	b	b	b	a	b	b	-	a	a	b	b	a	b	a	a	a	a	a	b	b	b	b	b	b	-	b	b	b	b	b	a	b	b	a	a	b	b	a	b	a	b	b	b	b
A06-p12364605	b	b	b	b	a	b	b	b	a	b	b	a	a	a	b	b	a	a	a	a	a	a	a	b	b	b	b	b	b	b	b	b	b	b	b	a	b	b	a	a	b	b	a	b	a	b	b	b	b
A06-p14664213	b	b	b	b	a	b	b	b	a	b	b	a	a	a	b	b	a	b	a	a	a	a	a	a	b	b	b	b	b	b	b	b	b	b	b	a	b	b	a	a	b	b	a	b	b	b	b	b	b
A06-p14417437	b	b	b	b	a	b	b	b	a	b	b	a	a	a	b	b	a	b	a	a	a	a	a	a	b	b	b	b	b	b	b	b	b	b	b	a	b	b	a	a	b	b	a	b	a	b	b	b	b
A06-p14737621	b	b	b	b	a	b	b	b	a	b	b	a	a	a	b	b	a	a	a	a	a	a	a	a	b	b	b	b	b	b	b	b	b	b	b	a	b	b	a	a	b	b	a	b	a	b	b	b	b
A06-p14836486	b	b	b	b	a	b	b	b	a	b	b	a	a	b	b	b	a	b	a	a	a	a	a	a	b	b	b	b	b	b	b	b	b	b	b	a	b	b	a	a	b	b	a	b	b	b	b	b	b
A06-p14864165	b	b	b	b	a	b	b	b	a	b	b	a	a	b	b	b	a	a	a	a	a	a	a	a	b	b	b	b	b	b	b	b	b	b	b	a	b	b	a	a	b	b	a	b	a	b	b	b	b
A06-p15778397	b	b	b	b	a	b	b	b	a	b	b	a	a	b	b	b	a	b	a	a	a	a	a	a	b	b	b	b	b	b	b	b	b	b	b	a	b	b	a	a	b	b	a	b	b	b	b	b	b
A06-p15791244	a	b	b	b	a	b	b	b	a	b	b	a	a	b	b	b	a	-	a	a	a	a	a	a	b	b	b	b	b	b	b	b	b	b	b	a	b	b	a	a	b	b	a	b	-	b	b	b	b
A06-p15893221	a	b	b	b	a	b	b	b	a	b	b	a	a	b	a	b	a	b	a	a	a	a	a	a	b	b	b	a	b	b	b	b	b	b	b	a	b	b	a	a	b	a	a	b	b	b	b	b	b
A06-p15921988	a	b	b	b	a	b	b	b	a	b	b	a	a	b	a	b	a	b	a	a	a	a	a	a	b	b	b	a	b	b	b	b	b	b	b	a	b	b	a	a	b	a	a	b	b	b	b	b	b
A06-p15894458	a	b	b	b	a	b	b	b	a	b	b	a	a	b	a	b	a	b	a	a	a	a	a	a	b	b	b	a	b	b	b	b	b	b	b	a	b	b	a	a	b	a	a	b	a	b	b	b	b
BnGMS331	a	b	b	b	a	b	b	b	a	b	b	a	a	b	a	b	a	a	a	a	a	a	a	a	b	b	b	a	b	b	b	b	b	b	b	a	b	b	a	a	b	a	a	b	b	b	b	b	b
A06-p22054532	a	b	a	b	a	b	a	b	b	b	b	a	a	b	a	b	a	a	a	a	b	a	b	a	b	b	b	a	b	b	b	b	a	a	b	a	b	b	a	a	b	a	a	b	a	b	b	b	b
A06-p21930942	a	b	a	b	a	b	a	b	b	b	b	a	a	b	a	b	a	a	a	a	b	a	b	a	b	b	b	a	b	b	b	b	a	a	b	a	b	b	a	a	b	a	a	b	b	b	b	b	b
A06-p24005581	a	b	a	b	a	b	a	b	b	b	b	a	a	b	a	b	a	a	a	b	b	a	b	a	b	b	a	a	b	b	a	b	a	a	b	a	a	b	a	a	b	a	a	b	b	b	b	b	b
A06-p24257262	a	b	a	b	a	b	a	b	b	b	b	a	a	b	a	b	a	a	a	b	b	a	b	a	b	b	a	a	b	b	a	a	a	a	b	a	a	b	a	a	b	b	a	b	-	b	b	b	b
A06-p24156940	a	b	a	b	a	b	a	b	b	b	b	a	a	b	a	b	a	a	a	b	b	a	b	a	b	b	a	a	b	b	a	a	a	a	b	a	a	b	a	a	b	b	a	b	b	b	b	b	b
S_15712_1-p1137014	a	b	a	b	a	b	a	b	b	b	b	a	a	b	a	b	b	a	a	b	b	a	b	a	b	b	a	a	a	b	a	a	a	a	b	b	a	b	a	a	b	b	a	b	b	b	b	b	b
A06-p25349874	a	b	a	b	a	b	a	b	b	b	b	a	a	b	a	b	b	a	a	b	b	a	b	a	b	b	a	a	a	b	a	a	a	a	b	b	a	b	a	a	b	b	a	b	b	b	b	b	b
A06-p24170361	a	b	a	b	a	b	a	b	b	b	b	a	a	b	b	b	a	a	b	b	b	b	b	b	b	b	a	b	b	b	a	a	a	a	b	a	a	b	a	a	b	b	a	b	b	b	b	b	b
S_15852_1-p691002	b	a	a	a	b	a	a	a	b	b	b	a	b	a	a	a	a	a	b	b	b	b	b	-	a	a	a	a	b	b	a	b	a	a	b	a	a	b	b	a	a	b	b	b	b	a	b	a	a
MR166	b	a	a	a	b	a	a	a	b	b	b	a	b	a	a	a	a	a	b	b	b	b	b	b	a	a	a	a	b	b	a	b	a	a	b	a	a	b	b	a	a	b	b	b	-	a	b	a	a
A07-p4566975	b	a	a	a	b	a	a	a	b	b	b	a	b	a	a	a	a	b	b	b	b	b	b	b	a	a	a	a	b	b	a	b	a	a	b	a	a	b	b	b	a	b	b	b	b	a	b	a	a
A07-p4097690	b	a	a	a	b	a	a	a	b	b	b	a	b	a	a	a	a	a	b	b	b	b	b	b	a	a	a	a	b	b	a	b	a	a	b	a	a	b	b	b	a	b	b	b	b	a	b	a	a
S_16231_1-p1343404	b	a	a	a	b	a	a	a	b	b	b	a	b	a	a	a	a	b	b	b	b	b	b	b	a	a	a	a	b	b	a	a	a	a	b	a	a	b	b	b	a	b	b	b	b	a	b	a	a
S07M03-2-180	b	a	a	a	b	a	a	a	b	b	b	a	b	a	a	a	a	a	b	b	b	b	b	b	a	a	a	a	b	a	a	a	a	a	b	a	a	b	b	b	a	b	b	b	b	a	b	-	a
A07-p5438049	b	a	a	a	b	a	a	a	b	b	b	a	b	a	a	a	a	a	b	b	b	b	b	b	a	a	a	a	b	b	a	a	a	a	b	a	a	b	b	b	a	b	b	b	b	a	b	a	a
A07-p5556527	b	a	a	a	b	a	a	a	b	b	b	a	b	a	a	a	a	a	b	b	b	b	b	b	a	a	a	a	b	b	a	a	a	a	b	a	a	b	b	b	a	b	b	b	b	a	b	a	a
A07-p6217365	b	a	a	a	b	a	a	a	b	b	b	a	b	a	a	a	a	b	b	b	b	b	b	b	a	a	a	a	b	b	a	a	a	a	b	a	a	b	b	b	a	b	b	b	b	a	b	a	a
A07-p5983825	b	a	a	a	b	a	a	a	b	b	b	a	b	a	a	a	a	a	b	b	b	b	b	b	a	a	a	a	b	b	a	a	a	a	b	a	a	b	b	b	a	b	b	b	b	a	b	a	a
A07-p6432326	b	a	a	a	b	a	a	a	b	b	b	a	b	a	a	a	a	b	b	b	b	b	b	b	a	a	a	a	b	b	a	a	a	a	b	a	a	b	b	b	a	b	b	b	b	a	b	a	a
A07-p6553231	b	a	a	a	b	a	a	a	b	b	b	a	b	a	a	a	a	a	b	b	b	b	b	b	a	a	a	a	b	b	a	a	a	a	b	a	a	b	b	b	a	b	b	b	b	a	b	a	a
S05M07-1-185	b	a	a	a	b	a	a	a	b	b	b	a	a	a	a	a	a	a	b	b	-	b	b	b	a	a	a	a	b	b	a	a	a	a	b	a	a	b	b	b	a	b	b	b	b	a	b	a	a
A07-p6544677	b	a	a	a	b	a	a	a	b	b	b	a	a	a	a	a	a	a	b	b	b	b	b	b	a	a	a	a	b	b	a	a	a	a	b	a	a	b	b	b	a	b	b	b	-	a	b	a	a
S_18589_1-p74692	b	a	a	a	b	a	a	a	b	b	b	a	b	a	a	a	b	a	b	b	b	b	b	b	a	a	a	a	b	b	a	a	a	a	b	a	a	b	b	b	a	b	b	b	b	a	b	a	a
A07-p7401420	b	a	a	a	b	a	a	a	b	b	b	a	b	a	a	a	b	b	b	b	b	b	b	b	a	a	b	a	b	b	a	a	a	a	b	a	a	b	b	b	a	b	b	b	b	a	b	a	a
S11M12-1-530	b	a	a	a	b	a	a	a	b	b	b	a	b	a	a	a	b	a	b	b	b	b	b	b	a	a	b	a	b	-	a	a	a	a	b	a	a	b	b	b	a	b	b	b	b	a	b	a	a
BRMS40	b	a	a	a	b	a	a	a	b	b	b	a	-	a	a	a	b	a	b	b	b	b	b	b	a	a	b	a	b	b	a	a	a	a	b	a	a	b	b	b	a	b	b	b	b	a	b	a	a
S05M08-1-150	b	a	a	a	b	a	a	a	b	b	b	a	b	a	a	a	b	a	b	b	b	b	b	b	a	a	b	a	b	a	a	a	a	a	b	a	a	b	b	b	a	b	b	b	b	a	b	a	a
A07-p7931519	b	a	a	a	b	a	a	a	b	b	b	a	b	a	a	a	b	a	b	b	b	b	b	b	a	b	b	a	b	b	a	a	a	a	b	a	a	b	b	b	a	b	b	b	b	a	b	a	a
A07-p7542335	b	a	a	a	b	a	a	a	b	b	b	a	a	a	a	a	b	a	b	b	b	b	b	b	a	a	b	a	b	b	a	a	a	a	b	a	a	b	b	b	a	b	b	b	a	a	b	a	a
A07-p8314613	b	a	a	a	b	a	a	a	b	b	b	a	b	a	a	a	b	a	b	b	b	b	b	b	a	b	b	a	b	b	a	a	a	a	b	a	a	b	b	b	a	b	b	b	b	a	b	a	a
A07-p9216783	b	a	a	a	b	a	a	a	b	b	b	a	b	a	b	a	b	b	b	b	b	b	b	b	a	b	b	b	b	b	a	a	a	a	b	a	a	b	b	b	a	b	b	b	b	a	b	a	a
A07-p10282792	b	a	a	a	b	a	a	a	b	b	b	a	b	a	b	a	b	a	b	b	b	b	b	b	a	b	b	b	b	b	a	a	a	a	b	a	a	b	b	b	a	b	b	b	b	a	b	a	a
CB10299	b	a	a	a	b	a	a	a	b	b	b	a	-	a	b	a	b	a	b	b	b	b	b	b	a	b	b	b	b	b	a	a	a	a	b	a	a	b	b	b	a	b	b	b	b	a	b	a	a
S04M09-1-190	b	a	a	a	b	a	a	a	b	b	b	a	b	a	b	a	b	a	b	b	b	b	b	b	a	b	b	b	b	a	a	a	a	a	b	a	-	b	b	b	a	b	b	b	a	-	b	a	a
A07-p9089710	b	a	a	a	b	a	a	a	b	b	b	a	a	a	b	a	b	a	b	b	b	b	b	b	a	b	b	b	b	b	a	a	a	a	b	a	a	b	b	b	a	b	b	b	b	a	b	a	a
A07-p10100811	b	a	a	a	b	a	a	a	b	b	b	a	a	a	b	a	b	a	b	b	b	b	b	b	a	b	b	b	b	b	a	a	a	a	b	a	a	b	b	b	a	b	b	b	a	a	b	a	a
A07-p9915554	b	a	a	a	b	a	a	a	b	b	b	a	a	a	b	a	b	a	a	b	b	b	b	b	a	b	b	b	b	b	a	a	a	a	b	a	a	b	b	b	a	b	b	b	a	a	b	a	a
A07-p9044585	b	a	a	a	b	a	a	a	b	b	b	a	a	a	b	a	b	a	b	b	b	b	b	b	a	b	b	b	b	b	a	a	a	a	b	a	a	b	b	b	a	b	b	b	a	a	b	a	a
A07-p10733528	b	a	a	a	a	a	a	a	b	b	b	a	b	a	b	a	b	a	b	b	b	b	b	b	a	b	b	b	b	a	a	a	a	a	b	a	a	b	a	b	a	b	b	b	b	a	b	a	a
A07-p10466052	b	a	a	a	a	a	a	a	b	b	b	a	a	a	b	a	b	a	b	b	b	b	b	b	a	b	b	b	b	b	a	a	a	a	b	a	a	b	a	b	a	b	b	b	a	a	b	a	a
A07-p10421977	b	a	a	a	a	a	a	a	b	b	b	a	a	a	b	a	b	a	b	b	b	b	b	b	a	b	b	b	b	b	a	a	a	a	b	a	a	b	a	b	a	b	b	b	a	a	b	a	a
A07-p11200338	b	a	a	a	a	a	a	a	b	b	b	a	b	a	b	a	b	b	b	b	b	b	b	b	b	b	b	b	b	a	a	a	a	a	b	a	a	b	a	b	a	b	b	b	b	a	b	a	a
A07-p11245975	b	a	a	a	a	a	a	a	b	b	b	a	b	a	b	a	b	a	b	b	b	b	b	b	b	b	b	b	b	a	a	a	a	a	b	a	a	b	a	-	a	b	b	b	b	a	b	a	a
A07-p11041528	b	a	a	a	a	a	a	a	b	b	b	a	a	a	b	a	b	a	b	b	b	b	b	b	a	b	b	b	b	a	a	a	a	a	b	a	a	b	a	b	a	b	b	b	a	a	b	a	a
A07-p11314565	b	a	a	a	a	a	a	a	b	b	b	a	a	a	b	a	b	a	b	b	b	b	b	b	b	b	b	b	b	a	a	a	a	a	b	a	a	b	a	b	a	b	b	b	a	a	b	a	a
A02-p209474	b	a	a	a	a	a	a	a	b	b	b	a	a	a	b	a	b	b	b	b	b	b	b	b	b	b	b	b	b	a	a	a	a	a	b	a	a	b	a	b	a	b	b	b	b	a	b	a	a
S_16903_1-p197830	b	a	a	a	a	a	a	a	b	b	b	a	a	a	b	a	b	a	b	b	b	b	b	b	b	b	b	b	b	a	a	a	a	a	b	a	a	b	a	b	a	b	b	b	b	a	b	a	a
A02-p474724	b	a	a	a	a	a	a	a	b	b	b	a	a	a	b	b	b	a	b	b	b	b	b	b	b	b	b	b	b	a	a	a	a	a	b	a	a	b	a	b	a	b	b	b	b	a	b	a	a
A02-p839171	b	a	a	a	a	a	a	a	b	b	b	a	a	a	b	b	b	a	b	b	b	b	b	b	b	b	b	b	b	a	a	a	a	a	b	a	a	b	a	b	a	b	b	b	b	a	b	a	a
A02-p647024	b	a	a	a	a	a	a	a	b	b	b	a	a	a	b	b	b	a	b	b	b	b	b	b	b	b	b	b	b	a	a	a	a	a	b	a	a	b	a	b	a	b	b	b	a	a	b	a	a
A02-p759031	b	a	a	a	a	a	a	a	b	b	b	a	a	a	b	b	b	a	a	b	b	b	b	b	b	b	b	b	b	a	a	a	a	a	b	a	a	b	a	b	a	b	b	b	a	a	b	a	a
A07-p12685266	b	b	a	b	a	a	a	a	b	b	b	a	a	a	b	b	b	a	b	b	b	b	b	b	b	b	b	b	b	a	a	a	a	a	b	a	a	b	a	b	a	a	b	b	a	a	b	a	a
A07-p12947587	b	b	a	b	a	a	a	a	b	b	b	a	a	a	b	b	b	a	b	b	b	b	b	b	b	b	b	b	b	a	a	a	a	a	b	a	a	b	a	b	a	b	b	b	a	a	b	a	a
S15M09-2-280	b	b	a	b	a	a	a	a	b	b	b	a	a	a	b	b	b	a	b	b	b	b	b	b	b	b	b	b	b	a	a	a	a	a	b	a	a	b	a	b	a	b	b	b	b	a	b	a	a
A07-p12504230	b	b	a	b	a	a	a	a	b	b	b	a	a	a	b	b	b	a	b	b	b	b	b	b	b	b	b	b	b	a	a	a	a	a	b	a	a	b	a	b	a	a	b	b	b	a	b	a	a
A07-p13657646	b	b	a	b	a	a	a	a	b	b	b	a	a	a	b	b	b	a	b	b	b	b	b	b	b	b	b	b	b	a	a	a	a	a	b	a	a	b	a	b	a	b	b	b	b	a	b	a	a
S_15763_1-p1090874	b	b	a	b	a	a	a	a	b	b	b	a	a	a	b	b	b	a	b	b	b	b	b	b	b	b	b	b	b	a	a	a	a	a	b	a	a	b	a	b	a	b	b	b	a	a	b	a	a
CB10439	b	b	a	b	a	a	a	a	b	b	b	a	a	a	b	b	b	-	b	b	b	b	b	b	b	b	b	b	b	a	a	a	a	a	b	a	a	b	a	b	a	a	b	b	b	a	b	a	a
sNRA59	b	b	a	b	a	a	a	a	b	b	b	a	a	a	b	b	b	b	b	b	b	b	b	b	b	b	b	b	b	a	a	a	a	a	b	a	a	b	a	b	a	b	b	b	b	a	b	a	a
HBr315	b	b	a	b	a	a	a	a	b	b	b	a	a	a	b	b	b	a	b	b	b	b	b	b	b	b	b	b	b	a	a	a	a	a	b	a	a	b	a	b	a	a	b	b	b	-	b	a	a
S02M11-2-120	b	b	a	b	a	a	a	a	b	b	b	a	-	a	b	b	b	a	b	b	b	b	b	b	b	b	-	b	b	b	a	a	a	a	b	a	a	b	a	b	a	b	b	b	b	a	b	a	a
B027O09	b	b	a	b	a	a	a	a	b	b	b	a	a	a	b	b	b	b	b	b	b	b	b	b	b	b	b	b	b	a	a	a	a	a	b	a	a	b	a	-	a	b	b	b	b	a	b	a	a
niab063	b	b	b	b	a	a	a	a	b	b	b	a	a	a	b	b	b	a	b	b	b	b	b	b	b	b	b	b	b	a	-	a	a	a	b	a	a	b	a	b	a	b	b	b	b	a	b	a	a
sR7223	b	b	a	b	a	a	a	a	b	b	b	a	a	a	b	b	b	b	b	b	b	b	b	b	b	b	b	b	b	a	a	a	a	a	b	a	a	b	a	b	a	a	b	b	b	a	b	a	a
S08M27-180	b	b	a	b	a	a	-	a	b	b	b	a	a	a	b	b	b	a	b	b	b	b	b	b	b	b	b	b	b	b	a	a	a	a	b	a	a	b	a	b	a	b	b	b	a	b	b	a	a
A07-p11593493	b	b	a	b	a	a	a	a	b	b	b	a	a	a	b	b	b	a	a	b	b	b	b	b	b	b	b	b	b	a	a	a	a	a	b	a	a	b	a	b	a	b	b	b	a	a	b	a	a
niab043	b	b	a	b	a	a	a	a	b	b	b	b	a	a	b	b	b	a	b	b	b	b	-	b	b	b	b	b	b	a	a	a	a	a	b	a	a	b	a	b	a	b	b	b	-	a	b	a	a
A07-p16904376	b	b	a	b	a	a	a	a	b	b	b	b	-	a	b	b	b	a	b	b	b	b	b	b	b	b	b	b	b	a	a	a	a	a	b	a	a	b	a	b	a	b	b	b	b	a	b	a	a
A07-p16895848	b	b	a	b	a	a	a	a	b	b	b	b	a	a	b	b	b	a	b	b	b	b	b	b	b	b	b	b	b	a	a	a	a	a	b	a	a	b	a	b	a	b	b	b	a	a	b	a	a
A07-p15588706	b	b	a	b	a	a	a	a	b	b	b	b	a	a	b	b	b	a	b	b	b	b	b	b	b	b	b	b	b	a	a	a	a	a	b	a	a	b	a	b	a	b	b	b	a	a	b	a	a
S_16197_1-p2499029	b	b	a	b	a	a	a	a	b	b	b	b	a	a	b	b	b	a	a	b	b	b	b	b	b	b	b	b	b	a	a	a	a	a	b	a	a	b	a	b	a	b	b	b	a	a	b	a	a
A07-p19175358	b	b	a	b	a	a	a	a	b	b	b	b	a	a	b	b	b	a	b	b	b	b	b	b	b	b	b	b	b	a	a	a	a	a	b	a	a	b	a	b	a	b	b	b	a	a	b	a	a
S03M26-85	b	b	a	b	a	a	a	a	b	b	b	b	a	a	b	b	b	a	a	b	b	a	b	b	b	b	b	b	b	-	a	a	a	a	b	a	a	b	a	b	b	b	b	b	b	a	b	a	a
BoGMS0612	b	b	a	b	a	a	a	a	b	b	b	b	a	a	b	b	b	a	a	b	b	a	b	b	b	b	b	b	b	a	a	a	a	a	b	a	a	b	a	b	b	b	b	b	b	a	b	a	a
A07-p20251365	b	b	a	b	a	a	a	a	b	b	b	b	a	a	b	b	b	a	b	a	b	b	b	a	b	b	b	b	b	a	a	a	a	b	b	a	a	b	a	b	a	b	b	b	a	a	b	a	a
A09-p2462013	b	b	a	b	a	a	a	a	b	b	b	b	a	a	b	b	b	a	b	a	b	b	b	a	b	b	b	b	b	a	a	a	a	b	b	a	a	b	a	b	a	b	b	b	b	a	b	a	a
A07-p20675049	b	b	a	b	a	a	a	a	b	a	b	b	a	a	b	b	b	a	b	a	b	b	b	a	b	b	b	b	b	a	a	a	a	b	b	a	a	b	a	b	a	b	b	b	a	a	b	a	a
A07-p21366096	b	b	a	b	a	a	a	a	b	a	b	b	a	a	b	b	b	a	b	a	b	b	b	a	b	b	b	b	b	a	a	a	a	b	b	a	a	b	a	b	a	b	b	b	a	a	b	a	a
A07-p21871055	b	b	a	b	a	a	a	a	b	a	b	b	a	a	b	b	b	a	a	a	b	b	b	a	b	b	b	b	b	a	a	a	a	b	b	a	a	b	a	b	a	b	b	b	a	a	b	a	a
A07-p18208846	a	a	b	a	b	b	b	b	b	b	a	a	b	b	b	a	b	b	a	b	b	a	a	b	a	a	b	b	a	b	b	b	b	b	b	b	b	a	b	a	b	b	a	a	b	b	a	b	b
A07-p16595704	a	b	b	a	b	b	b	b	b	b	a	a	b	b	b	b	b	b	b	b	b	b	a	-	a	a	b	b	a	b	b	b	b	b	b	b	b	a	b	a	a	-	a	a	b	b	a	b	b
A08-p19316413	b	a	b	a	a	a	a	a	b	a	b	a	a	a	b	b	a	a	b	a	b	b	b	a	b	a	a	b	b	b	b	a	a	a	b	a	b	b	a	a	a	b	a	a	a	a	b	b	a
A08-p572531	b	a	b	a	a	b	a	b	b	b	b	a	a	a	b	b	a	b	b	a	b	b	b	b	b	a	b	b	b	b	b	a	a	b	b	a	b	b	a	a	a	b	b	a	b	a	b	b	a
A08-p1786408	b	a	b	a	a	b	a	b	b	b	b	a	a	a	b	b	a	b	b	a	b	b	b	b	b	a	b	b	b	b	b	a	a	b	b	a	b	b	a	a	a	b	b	a	b	a	b	b	a
A08-p1007687	b	a	b	a	a	b	a	b	b	b	b	a	a	a	b	b	a	b	b	a	b	b	b	b	b	a	b	b	b	b	b	a	a	b	b	a	b	b	a	a	a	b	b	a	-	a	b	b	a
BoGMS1069	b	a	b	a	a	b	a	b	b	b	b	a	a	a	b	b	a	b	b	a	b	b	b	b	b	a	b	b	b	b	b	a	a	b	b	a	b	b	a	a	a	b	b	a	b	a	b	b	a
A08-p2389244	b	a	a	a	a	b	a	b	b	b	b	a	a	a	b	b	a	a	b	a	b	b	b	b	a	a	b	b	b	b	b	a	a	b	b	a	b	b	a	a	a	b	b	a	-	a	b	b	a
A08-p2451084	b	a	a	a	a	b	a	b	b	b	b	a	a	a	b	b	a	a	b	a	b	b	a	b	a	a	b	b	b	b	b	a	a	b	b	a	b	b	a	a	a	b	b	a	b	a	b	b	a
A08-p8114697	b	a	a	a	a	b	a	b	b	b	b	a	a	a	b	b	a	a	b	a	b	b	a	b	a	a	b	b	b	b	b	a	a	b	b	a	b	b	a	a	a	b	a	a	b	a	b	b	a
A08-p8690169	b	a	a	a	a	b	a	b	b	b	b	a	a	a	b	b	a	a	b	a	b	b	a	b	a	a	b	b	b	b	b	a	a	b	b	a	b	b	a	a	a	b	a	a	b	a	b	b	a
B019A15-1	b	a	a	a	a	b	a	b	b	b	b	a	a	a	b	b	a	a	b	a	b	b	a	b	a	a	b	b	b	b	b	a	a	b	b	a	b	b	a	a	a	b	b	a	b	a	b	b	a
CNU090	b	a	a	a	a	b	a	b	b	b	b	a	a	a	b	b	a	a	b	a	b	b	a	b	a	a	b	b	b	b	b	a	a	b	b	a	b	b	a	a	a	b	-	a	b	a	b	b	a
CNU489	b	a	a	a	a	b	a	b	b	b	b	a	a	a	b	b	a	a	b	a	b	b	a	b	a	a	b	b	b	b	b	a	a	b	b	a	b	b	a	a	a	b	a	a	b	-	b	b	a
A08-p6101880	b	a	a	a	a	b	a	b	b	b	b	a	a	a	b	b	a	a	b	a	b	b	a	b	a	a	b	b	b	b	b	a	a	b	b	a	b	b	a	a	a	b	a	a	b	a	b	b	a
BnGMS452	b	a	a	a	a	b	a	b	b	b	b	a	a	a	b	a	a	a	b	a	b	b	a	b	a	-	a	b	b	a	b	a	a	b	b	a	b	b	a	a	a	a	a	a	b	a	b	b	a
BnGMS389	a	a	a	a	a	b	a	b	b	b	b	a	a	a	b	a	a	a	b	a	b	b	a	b	a	a	a	b	b	a	b	a	a	b	b	a	b	b	a	a	a	a	a	a	b	a	b	b	a
S12M20-350	b	b	a	a	a	b	a	b	b	b	b	a	a	a	b	a	a	a	b	a	b	b	a	b	a	a	a	b	b	a	b	a	a	b	b	a	b	b	a	a	a	a	a	a	a	a	b	b	a
A08-p14163751	b	a	a	a	a	b	a	b	b	b	b	a	a	a	b	a	a	a	b	a	b	b	b	b	a	b	a	b	b	a	b	a	a	b	b	a	b	b	a	a	a	a	a	a	a	a	b	b	a
S_16182_1-p197353	b	a	a	a	a	b	a	b	b	b	b	a	a	a	b	a	a	a	b	a	b	b	a	b	a	a	a	b	b	a	b	a	a	b	b	a	b	b	a	a	a	a	b	a	a	a	b	b	a
S_17119_1-p114444	a	a	a	a	a	b	a	b	b	b	b	a	a	a	b	a	a	a	b	a	b	b	a	b	a	a	a	b	b	a	b	a	a	b	b	a	b	b	a	a	a	a	a	a	-	a	b	b	a
A08-p12660208	a	a	a	a	a	b	a	b	b	b	b	a	a	a	b	a	a	a	b	a	b	b	a	b	a	a	a	b	b	a	b	a	a	b	b	a	b	b	a	a	a	a	a	a	b	a	b	b	a
A08-p10778121	b	a	a	a	a	b	a	b	b	b	b	a	a	a	b	a	a	a	b	a	b	b	a	b	a	a	a	b	b	a	b	a	a	b	b	a	b	b	a	a	a	a	a	a	b	a	b	b	a
A08-p10509442	b	a	a	a	a	b	a	b	b	b	b	a	a	a	b	a	a	a	b	a	b	b	a	b	a	a	a	b	b	a	b	a	a	b	b	a	b	b	a	a	a	a	b	a	b	a	b	b	a
S008P19-1	b	a	a	a	a	b	a	b	b	b	b	a	a	a	b	a	a	-	b	a	b	b	a	b	a	a	a	b	b	b	b	a	a	b	b	a	b	b	a	a	a	a	-	a	b	a	b	b	a
FITO131	b	a	a	a	a	b	a	b	b	b	b	a	a	a	b	a	a	a	b	a	b	b	a	b	a	a	a	b	b	b	b	a	a	b	b	a	b	b	a	a	a	a	b	a	b	a	b	b	a
A08-p10190275	b	a	a	a	a	b	a	b	b	b	b	a	a	a	b	a	a	a	b	a	b	b	a	b	a	a	b	b	b	b	b	a	a	b	b	a	b	b	a	a	a	a	a	a	b	a	b	b	a
S09M39-105	b	a	a	a	a	b	a	b	b	b	b	a	a	a	b	a	a	a	b	a	b	b	a	b	a	a	b	b	b	-	b	a	a	b	b	a	b	b	a	a	a	a	a	a	b	a	b	b	a
A08-p14011080	b	a	a	a	a	b	a	b	b	b	b	a	a	a	b	a	a	a	b	a	b	b	b	-	a	b	a	b	b	a	b	a	a	b	b	a	b	b	a	a	a	a	a	a	b	a	b	b	a
A08-p14726546	b	a	a	a	a	b	a	b	b	b	b	a	a	a	b	a	a	a	b	a	b	b	a	b	a	a	a	b	b	a	b	a	a	b	b	a	b	b	a	a	a	a	a	a	b	a	b	a	a
A08-p14498301	b	a	a	a	a	b	a	b	b	b	b	a	a	a	b	a	a	a	b	a	b	b	b	-	a	b	a	b	b	a	b	a	a	b	b	a	b	b	a	a	a	a	a	a	b	a	b	a	a
H012K23	b	a	a	a	a	b	a	b	b	b	b	a	a	a	b	a	a	a	b	a	b	b	b	b	a	b	a	b	b	a	b	a	a	b	b	a	b	b	-	a	a	a	a	a	b	a	b	a	a
A08-p14615989	b	a	a	a	a	b	a	b	b	b	b	a	a	a	b	a	a	a	b	a	b	b	b	b	a	b	a	b	b	a	b	a	a	b	b	a	b	b	a	a	a	a	a	a	a	a	b	a	a
A08-p14955455	b	a	a	a	a	b	a	b	b	b	b	a	a	a	b	a	a	a	b	a	b	b	b	b	a	b	a	b	b	a	b	a	a	a	b	a	b	b	a	a	a	a	a	a	b	a	b	a	a
A08-p15991441	b	a	a	a	a	b	a	b	b	b	b	a	a	a	b	a	a	a	b	a	b	b	a	b	a	a	a	b	b	a	b	a	a	a	b	a	b	b	a	a	a	a	a	a	b	a	b	a	a
A08-p16111871	b	a	a	a	a	b	a	b	b	b	b	a	a	a	b	a	a	a	b	a	b	b	b	b	a	b	a	b	b	a	b	a	a	a	b	a	b	b	a	a	a	a	a	a	b	a	b	a	a
A08-p16793918	b	a	a	a	a	b	a	b	b	b	b	a	a	a	b	a	a	a	b	a	b	b	b	b	a	a	a	b	b	a	b	a	a	a	b	a	b	b	a	a	a	a	a	a	b	a	b	a	a
A09-p8783204	b	a	a	a	a	b	a	b	b	b	b	a	a	a	b	a	a	a	b	a	b	b	b	b	a	a	a	b	b	a	b	a	a	a	b	a	b	b	a	a	a	a	a	a	b	a	b	a	a
A08-p17088758	b	a	a	a	a	b	a	b	b	b	b	a	a	a	b	a	a	a	b	a	b	b	b	b	a	a	a	b	b	a	b	a	a	a	b	a	b	b	a	a	a	a	a	a	-	a	b	a	a
S_16394_2-p1075592	b	a	a	a	a	b	a	b	b	b	b	a	a	a	b	a	a	a	b	a	b	b	a	b	a	a	a	b	b	a	b	a	a	a	b	a	b	b	a	a	a	a	a	a	-	a	b	a	a
A08-p16115851	b	a	a	a	a	b	a	b	b	b	b	a	a	a	b	a	a	a	b	a	b	b	b	b	a	b	a	b	b	a	b	a	a	a	b	a	b	b	a	a	a	a	a	a	a	a	b	a	a
A08-p17187064	b	a	a	a	a	b	a	b	b	b	a	a	a	a	b	a	a	a	b	a	b	b	b	b	a	a	a	b	b	a	b	a	a	a	b	a	b	a	a	a	a	a	a	a	a	a	a	a	a
BoGMS0774a	b	a	a	a	b	b	a	b	b	b	a	a	a	a	b	a	a	-	b	a	b	b	a	b	a	a	a	b	b	a	b	a	a	a	b	a	b	a	b	a	a	a	a	a	b	a	a	a	a
A08-p17291679	b	a	a	a	b	b	a	b	b	b	a	a	a	a	b	a	a	a	b	a	b	b	b	b	a	a	a	b	b	a	b	a	a	a	b	a	b	a	b	a	a	a	a	a	a	a	a	a	a
A08-p17381323	b	a	a	a	b	b	a	b	b	b	a	a	a	a	b	a	a	b	b	a	b	b	b	b	a	a	a	b	b	a	b	a	a	a	b	a	b	a	b	a	a	a	a	a	a	a	a	a	a
A08-p17434041	b	a	a	a	b	b	a	b	b	b	a	a	a	a	b	a	a	a	b	a	b	b	a	b	a	a	a	b	b	a	b	a	a	a	b	a	b	a	b	a	a	a	a	a	a	a	a	a	a
S07M03-2-200	b	a	a	a	b	b	a	b	b	b	a	a	a	a	b	a	a	a	b	a	b	b	a	b	a	a	a	b	a	a	b	a	a	a	b	a	b	a	b	a	a	a	a	a	a	a	a	-	a
A08-p17981717	b	a	a	a	b	b	a	b	b	b	a	a	a	a	b	a	a	a	b	a	b	b	a	b	a	a	a	b	a	a	b	a	a	a	b	a	b	a	b	a	a	a	a	a	a	a	a	a	a
S09M39-200	a	a	a	a	b	b	a	b	b	b	a	a	a	a	b	a	a	a	b	a	b	b	a	b	a	a	a	b	a	-	b	a	a	a	b	a	b	a	b	a	a	a	b	a	a	a	a	a	a
A08-p19198891	a	a	a	a	b	b	a	b	b	b	a	a	a	a	b	a	a	a	b	a	b	b	a	b	a	a	a	b	a	a	b	a	a	a	b	a	b	a	b	a	a	a	b	a	a	a	a	a	a
A08-p19261458	a	a	a	a	b	b	a	b	b	b	a	a	a	a	b	a	a	a	b	a	b	b	a	b	a	a	a	b	a	a	b	a	a	a	b	a	b	a	b	a	a	a	b	a	a	a	a	a	a
A08-p19453024	a	a	a	a	b	b	a	b	b	b	a	a	a	a	b	a	a	a	b	a	b	b	a	b	a	a	a	b	a	a	b	a	a	a	b	a	b	a	b	a	a	a	b	a	a	a	a	a	a
BoGMS0724	a	a	a	a	b	b	a	b	b	b	a	a	a	a	b	b	a	a	b	a	b	b	a	b	b	a	a	b	a	a	b	a	a	a	b	a	b	a	b	a	a	a	b	a	a	a	a	a	a
A08-p20092115	a	a	a	a	b	b	a	b	b	b	a	a	a	a	b	b	a	a	b	a	b	b	a	b	b	a	a	b	a	a	b	a	a	a	b	a	b	a	b	a	a	a	b	a	b	a	a	a	a
A08-p20091818	a	a	a	a	b	b	a	b	b	b	a	a	a	a	b	b	a	b	b	a	b	b	a	b	b	a	a	b	a	a	b	a	a	a	b	a	b	a	b	a	a	a	b	a	b	a	a	a	a
A08-p19659002	a	a	a	a	b	b	a	b	b	b	a	a	a	a	b	b	a	a	b	a	b	b	a	b	a	a	a	b	a	a	b	a	a	a	b	a	b	a	b	a	a	a	b	a	a	a	a	a	a
A08-p20068678	a	a	a	a	b	b	a	b	b	b	a	a	a	a	b	b	a	a	b	a	b	b	a	b	b	a	a	b	a	a	b	a	a	a	b	a	b	a	b	a	a	a	b	a	a	a	a	a	a
B125I19	a	a	a	a	b	b	a	b	b	b	a	a	a	a	b	a	a	b	b	a	b	b	a	b	a	a	a	b	a	a	b	a	a	a	b	a	b	a	b	a	a	a	b	a	a	a	a	a	a
B077F22	a	a	a	a	b	b	a	b	-	b	a	a	a	a	b	a	a	b	b	a	b	b	a	b	a	a	a	b	a	a	b	a	a	a	b	a	b	a	b	a	a	a	b	a	a	a	a	a	a
S06M25-160	a	a	a	a	b	b	a	b	b	b	a	a	a	a	b	b	a	b	b	a	b	b	a	b	a	a	a	b	a	a	b	a	a	a	b	a	b	a	b	a	a	a	b	a	a	a	a	a	a
A08-p19921292	a	a	a	a	b	b	a	b	b	b	a	a	a	a	b	b	a	b	b	a	b	b	a	b	a	a	a	b	a	a	b	a	a	a	b	a	b	a	b	a	a	a	b	a	a	a	a	a	a
H012N10	a	a	a	a	b	b	a	b	b	b	a	a	a	a	b	b	a	b	b	a	b	b	a	b	a	a	a	b	a	a	b	a	a	a	b	a	b	a	b	a	a	a	b	a	a	a	a	a	a
A08-p20538517	a	a	a	a	b	b	a	b	b	b	a	a	a	a	a	b	a	a	b	a	b	b	a	b	b	a	a	a	a	a	b	a	a	a	b	a	b	a	b	a	a	a	b	a	a	a	a	a	a
A08-p20855631	a	a	b	a	b	a	a	b	b	b	a	a	a	a	a	b	a	b	b	a	b	b	a	b	b	a	a	a	a	a	b	a	a	a	b	a	b	a	b	b	a	a	b	a	a	a	a	a	a
A08-p21076987	a	a	b	a	b	a	a	b	b	b	a	a	a	a	a	a	a	b	b	a	b	b	a	b	b	a	a	a	a	b	b	b	a	b	b	a	b	a	b	b	a	a	b	a	a	a	a	a	a
CNU148	a	a	a	b	b	b	a	b	b	a	b	a	a	b	a	a	a	b	a	a	b	a	a	b	a	a	b	a	b	a	a	a	a	b	a	b	a	b	b	b	b	a	a	a	a	a	b	a	b
A09-p36969978	a	b	b	b	b	b	a	b	b	a	b	a	a	b	a	a	a	b	a	a	b	a	a	b	a	a	b	a	b	a	a	a	a	b	a	b	a	b	b	b	b	a	a	a	a	b	b	a	b
A09-p36975005	a	b	b	b	b	b	a	b	b	a	b	a	a	b	a	a	a	b	a	a	b	a	a	b	a	a	b	a	b	a	a	a	a	b	a	b	a	b	b	b	b	a	a	a	a	b	b	a	b
A09-p36807928	a	b	b	b	b	b	a	b	b	a	b	a	a	b	a	a	a	b	a	a	b	a	a	b	a	a	b	a	b	a	a	a	a	b	a	b	a	b	b	b	b	a	a	a	a	b	b	a	b
S_16021_1-p61102	a	a	b	a	b	b	a	b	b	a	b	a	a	b	a	a	a	b	a	a	b	a	a	b	a	a	b	a	b	a	a	a	a	b	a	b	a	b	b	b	b	a	a	a	b	b	b	a	b
A09-p36803825	a	b	b	b	b	b	a	b	b	a	b	a	a	b	a	a	a	b	a	a	b	a	a	b	a	a	b	a	b	a	a	a	a	b	a	b	a	b	b	b	b	a	a	a	a	b	b	a	b
A09-p36884091	a	b	b	b	b	b	a	b	b	a	b	a	a	b	a	a	a	b	a	a	b	a	a	b	a	a	b	a	b	a	a	a	a	b	a	b	a	b	b	b	b	a	a	a	b	b	b	a	b
S_16021_1-p167469	a	b	b	b	b	b	a	b	b	a	b	a	a	b	a	a	a	b	a	a	b	a	a	b	a	a	b	a	b	a	a	a	a	b	a	b	a	b	b	b	b	a	a	a	b	b	b	a	b
MR230	a	b	b	b	b	b	a	b	b	a	b	a	a	b	a	a	a	b	a	a	b	a	a	b	a	a	b	a	b	a	a	a	a	b	a	b	a	b	b	b	b	a	a	a	b	b	b	b	b
A09-p35425963	a	b	b	b	b	b	a	b	b	a	b	a	a	b	a	a	a	b	a	a	b	a	a	b	a	a	b	a	b	a	a	a	a	b	a	b	a	b	b	b	b	a	a	a	b	b	b	b	b
S_16445_1-p825012	a	b	b	b	b	b	a	b	b	a	b	a	a	b	a	a	a	b	a	a	b	a	a	b	a	a	b	a	b	-	a	a	a	b	a	b	a	b	b	b	b	a	a	a	b	b	b	b	b
BoGMS1558b	a	b	b	b	b	b	a	b	b	a	b	a	a	b	a	a	a	b	a	a	b	a	a	b	a	a	b	a	b	a	a	a	a	b	a	b	a	b	b	b	b	a	a	a	b	b	b	b	b
A09-p34469671	a	b	b	b	b	b	a	b	b	a	b	a	a	b	a	a	a	b	a	a	b	a	a	b	a	a	b	a	b	a	a	a	a	b	a	b	a	b	b	b	b	b	a	a	b	b	b	b	b
BoGMS0804	-	b	b	b	b	b	a	b	b	a	b	a	a	b	a	a	b	b	a	a	b	a	a	b	a	a	b	a	b	a	a	a	a	b	a	b	a	b	b	b	b	b	a	a	b	b	b	b	b
A09-p32995843	a	b	b	b	b	b	a	b	b	a	b	a	a	b	a	b	b	b	a	a	b	a	a	b	a	a	b	a	b	a	a	a	a	b	a	b	a	b	b	b	b	b	a	a	a	b	b	b	b
sR5795a	a	b	b	b	b	b	a	b	b	a	b	a	a	b	a	b	b	b	a	a	b	a	a	b	a	a	b	a	b	a	a	a	a	b	a	b	a	b	b	b	b	b	a	a	b	b	b	b	b
niab033	a	b	b	b	b	b	a	b	b	a	b	a	a	b	a	b	b	b	a	a	b	a	-	b	a	a	b	a	b	a	a	a	a	b	a	b	a	b	b	b	b	b	a	a	b	b	b	b	b
S10M38-140	a	b	b	b	b	b	a	b	b	a	b	a	a	b	a	b	b	b	a	a	b	a	a	b	a	a	b	a	b	-	a	a	a	b	a	b	a	b	b	b	b	b	a	a	b	b	b	b	b
CNU008	a	b	b	b	a	b	a	b	b	a	b	a	a	b	a	b	b	b	a	a	b	a	a	b	a	a	b	a	b	a	a	a	a	b	a	b	a	b	a	b	b	b	a	a	b	b	b	b	b
S_15695_2-p423869	a	b	b	b	a	b	a	b	b	a	b	a	a	b	a	b	b	b	a	a	b	a	a	b	a	a	b	a	b	a	a	a	a	b	a	b	a	b	a	b	b	b	a	a	b	b	b	b	b
A09-p32025164	a	b	b	b	a	b	b	b	b	a	b	a	a	b	a	b	b	b	a	a	b	a	a	b	a	a	b	a	b	a	a	a	b	b	a	b	a	b	a	b	b	b	a	a	b	b	b	b	b
CNU465	a	b	b	b	a	b	b	b	b	a	-	a	a	b	a	b	b	b	a	a	b	a	a	b	a	a	b	a	b	a	a	a	b	b	a	b	a	b	a	b	b	b	a	a	b	b	b	b	b
A09-p31888714	a	b	b	b	a	b	b	b	b	a	b	a	a	b	a	b	b	b	a	a	b	a	a	b	b	a	b	a	b	a	a	a	b	b	a	b	a	b	a	b	b	b	a	a	b	b	b	b	b
A09-p31979689	a	b	b	b	a	b	b	b	b	a	b	a	a	b	a	b	b	b	a	a	b	a	a	b	b	a	b	a	b	a	a	a	b	b	a	b	a	b	a	b	b	b	a	a	b	b	b	b	b
A09-p31891306	a	b	b	b	a	b	b	b	b	a	b	a	a	b	a	b	b	b	a	a	b	a	a	b	b	a	b	a	b	a	a	a	b	b	a	b	a	b	a	b	b	b	a	a	a	b	b	b	b
A09-p31413712	a	b	b	b	a	b	b	b	b	a	a	a	a	b	a	b	b	b	a	a	b	a	a	b	b	a	b	a	b	a	a	a	b	b	a	b	a	a	a	b	b	b	a	a	a	b	a	b	b
A09-p30908648	a	b	b	b	a	b	b	a	b	a	a	a	a	b	a	b	b	b	a	a	b	a	a	b	b	b	b	a	b	a	a	a	b	b	a	b	a	a	a	b	b	b	a	a	a	b	a	b	b
A09-p30264461	a	b	b	b	a	b	b	a	b	a	a	a	a	b	a	b	b	b	a	a	b	a	a	b	b	b	b	a	b	a	a	a	b	b	a	b	a	a	a	b	b	b	a	a	b	b	a	b	b
sN11670	a	b	b	b	a	b	b	a	b	a	a	a	a	b	a	b	b	b	a	a	b	a	a	b	b	b	b	a	b	a	a	a	b	b	a	b	a	a	a	b	b	b	a	a	a	b	a	b	b
S_21369_1-p1111057	a	b	b	b	a	b	b	a	b	a	a	a	a	b	a	b	b	b	a	a	b	a	a	b	b	b	b	a	b	b	a	a	b	b	a	b	a	a	a	b	b	b	a	a	a	b	a	b	b
CB10343	a	b	b	b	a	b	b	a	b	a	a	a	a	b	a	b	b	b	a	a	b	a	a	b	b	b	b	a	b	b	a	a	b	b	a	b	a	a	a	b	b	b	a	a	a	b	a	b	b
HBr322	a	b	b	b	a	b	b	a	b	a	a	a	a	b	a	b	b	b	a	a	b	a	a	b	b	b	b	a	b	b	a	a	b	b	a	b	a	a	a	b	b	b	a	a	b	b	a	b	b
A09-p29019543	a	b	b	b	a	a	b	a	b	a	b	a	a	a	a	b	b	b	a	a	b	a	a	b	b	b	b	a	b	b	a	a	b	b	a	b	a	b	a	b	b	b	a	a	b	b	b	b	b
A09-p28988322	a	b	b	b	a	a	b	a	b	a	b	a	a	a	a	b	b	b	a	a	b	a	a	b	b	b	b	a	b	b	a	a	b	b	a	b	a	b	a	a	b	b	a	a	b	b	b	b	b
A09-p6922467	a	a	a	a	a	b	a	b	b	a	b	a	b	b	b	a	b	a	b	a	b	b	a	b	b	b	b	b	a	a	b	b	a	b	a	b	b	b	a	a	a	b	a	b	b	b	b	b	b
A09-p6817144	a	a	a	a	a	b	a	b	b	a	b	a	b	b	b	a	b	a	b	a	b	b	a	b	b	b	b	b	a	a	b	b	a	b	a	b	b	b	a	a	a	b	a	b	b	b	b	b	b
A09-p6783843	a	a	a	a	a	b	a	b	b	a	b	a	b	b	b	a	b	a	b	a	b	b	a	b	b	b	b	b	a	a	b	b	a	b	a	b	b	b	a	a	a	b	a	b	b	b	b	b	b
A09-p7454442	a	a	b	a	a	b	b	b	b	a	b	a	b	b	b	a	b	b	b	a	b	b	a	b	b	b	b	b	a	a	b	b	b	b	a	b	b	b	a	a	a	b	a	b	b	b	b	b	b
BnGMS281	a	a	b	a	a	b	b	b	b	a	b	a	b	b	b	a	b	a	b	a	b	b	a	b	b	b	b	b	a	a	b	b	b	b	a	a	b	b	a	a	a	b	a	b	b	b	b	b	b
A09-p14266174	a	a	b	a	a	b	b	b	b	a	b	a	b	b	b	a	b	b	b	a	b	b	a	b	b	b	b	b	a	a	b	b	b	b	a	a	b	b	a	a	a	b	a	b	b	b	b	b	b
A09-p14147959	a	a	b	a	a	b	b	b	b	a	b	a	b	b	b	a	b	b	b	a	b	b	a	b	b	b	b	b	a	a	b	b	b	b	a	a	b	b	a	a	a	b	a	b	b	b	b	b	b
A09-p13584189	a	a	b	a	a	b	b	b	b	a	b	a	b	b	b	a	b	b	b	a	b	b	a	b	b	b	b	b	a	a	b	b	b	b	b	a	b	b	a	a	a	b	a	b	b	b	b	b	b
BoGMS1181	a	a	b	a	a	b	b	b	b	a	b	a	b	b	b	a	b	b	b	a	b	b	a	b	b	b	b	b	a	a	b	b	b	b	b	a	b	b	a	a	a	b	a	b	a	b	b	b	b
sR9251J	a	a	b	a	a	b	b	a	b	a	b	a	b	b	b	a	b	b	b	a	b	b	a	b	b	b	b	b	a	a	b	b	b	b	b	a	b	b	a	a	a	b	a	b	b	b	b	b	b
S_17109_1-p176827	a	a	b	a	a	b	b	a	b	a	b	a	b	b	b	a	b	b	b	b	b	b	a	b	b	b	b	b	a	a	b	b	b	b	b	a	b	b	a	a	a	b	a	b	a	b	b	b	b
S_17048_1-p105215	a	b	b	b	a	b	b	a	b	a	b	a	b	a	b	a	b	b	b	b	b	b	a	b	b	b	b	b	a	a	b	b	b	b	b	a	b	b	a	a	a	b	a	b	b	b	b	b	b
S05M08-1-175	a	b	b	b	a	b	b	a	b	a	b	a	b	a	b	a	b	b	b	b	b	b	a	b	a	b	b	b	a	a	b	b	b	b	b	a	b	b	a	a	a	b	a	b	b	b	b	b	b
BoGMS0603	a	b	b	b	a	b	b	a	b	a	b	a	b	a	b	a	b	b	b	b	b	b	a	b	b	b	b	b	a	a	b	b	b	b	b	a	b	b	a	a	a	b	a	b	a	b	b	b	b
Ol12F02	a	b	b	b	a	b	b	a	b	a	b	a	b	a	b	a	b	b	b	b	b	b	a	b	b	b	b	b	a	a	b	b	b	b	b	a	b	b	a	a	a	b	a	-	-	b	b	b	b
BnGMS399	a	b	b	b	a	b	b	a	b	a	b	a	b	a	b	a	b	b	b	b	b	b	a	b	b	b	b	b	a	a	b	b	b	b	b	a	b	b	a	a	a	b	a	b	b	b	b	b	b
S06M29-300	a	b	b	b	a	b	b	a	b	a	b	a	b	a	b	a	b	b	b	b	b	b	a	b	b	b	b	b	a	a	b	b	b	b	b	a	b	b	a	a	a	b	a	b	b	b	b	b	b
CB10298	b	b	b	b	a	b	b	a	b	a	b	a	b	a	b	a	b	b	b	b	b	b	a	b	b	b	b	b	a	a	b	b	b	b	b	a	b	b	a	a	a	b	a	b	b	b	b	b	b
HBr314	a	b	b	b	a	b	b	a	b	a	b	a	b	a	b	a	b	b	b	b	b	b	a	b	b	b	b	b	a	a	b	b	b	b	b	a	b	b	a	a	a	b	a	b	a	b	b	b	b
S_17044_1-p570480	a	b	b	b	a	b	b	a	b	a	b	a	b	a	b	a	b	b	b	b	b	b	a	b	b	b	b	b	a	a	b	b	b	b	b	a	b	b	a	a	a	b	a	b	b	b	b	b	b
S05M08-1-90	a	b	b	b	a	b	b	a	b	a	b	a	b	a	b	a	b	b	b	b	b	b	a	b	b	b	b	b	a	b	a	b	b	b	b	a	b	b	a	a	a	b	a	b	b	b	b	b	b
MR216	-	b	a	a	a	b	b	a	b	a	b	a	b	b	b	b	b	b	b	b	b	b	a	b	b	b	b	b	a	a	b	b	b	b	b	a	b	b	a	a	a	b	a	b	b	b	b	b	b
B017D04	b	b	a	b	a	b	b	a	b	a	b	a	b	b	b	b	b	a	b	b	b	b	a	b	b	b	b	b	a	a	b	b	b	b	b	a	b	b	a	a	a	b	a	b	b	b	b	b	b
A09-p12327781	a	b	a	b	a	b	b	a	b	a	b	a	b	a	b	b	b	a	b	b	b	b	a	b	b	b	b	b	a	a	b	b	b	b	b	a	b	b	a	a	a	b	a	b	b	b	b	b	b
HBr002	a	b	a	b	a	a	b	a	b	a	b	a	b	a	b	b	b	a	b	b	b	b	a	b	b	b	b	b	a	a	b	b	b	b	b	a	b	b	a	a	a	b	a	b	b	b	b	b	b
MR83.1	a	b	a	b	a	a	b	a	a	a	b	a	b	a	b	b	b	a	b	b	b	b	a	b	b	b	b	b	a	a	b	b	b	b	b	a	b	b	a	a	a	b	a	b	b	b	b	b	b
A09-p23445424	a	b	a	b	a	a	b	a	b	a	b	a	b	a	b	b	b	a	b	b	b	b	a	b	b	b	b	b	a	a	b	b	b	b	b	a	b	b	a	a	a	b	a	b	b	b	b	b	b
niab047	a	b	a	b	a	a	b	a	b	a	b	b	a	b	a	b	b	-	b	b	b	b	a	b	b	b	b	b	a	a	b	b	b	b	b	a	b	b	a	a	a	b	a	b	b	b	b	b	b
CNU076	a	b	a	b	a	a	b	a	b	a	b	a	b	a	a	b	b	-	b	b	b	b	a	b	b	b	b	a	a	a	b	b	b	b	b	a	b	b	a	a	a	b	a	b	b	b	b	b	b
A09-p23802586	a	b	a	b	a	a	b	a	b	a	b	a	b	a	a	b	b	a	b	b	b	b	a	b	b	b	b	a	a	a	b	b	b	b	b	a	b	b	a	a	a	b	a	b	b	b	b	b	b
A09-p23802813	a	b	a	b	a	a	b	a	b	a	b	a	b	a	a	b	b	a	b	b	b	b	a	a	b	b	b	a	a	a	b	b	b	b	b	a	b	b	a	a	-	b	a	b	b	b	b	b	b
A10-p4606815	b	b	a	b	a	a	b	b	a	a	a	a	b	b	b	a	a	a	a	a	a	a	a	b	a	a	a	b	b	a	a	a	b	b	a	a	a	a	a	a	a	a	a	a	a	a	a	a	a
A10-p2171166	b	a	a	a	a	a	b	b	a	a	a	a	b	b	b	a	a	a	b	a	a	a	a	b	a	a	a	b	b	a	a	a	b	b	a	a	a	a	a	a	a	a	a	a	b	a	a	a	a
A10-p2174043	b	a	a	a	a	a	b	b	a	a	a	a	b	b	b	a	a	a	a	a	a	a	a	b	a	a	a	b	b	a	a	a	b	b	a	a	a	a	a	a	a	a	a	a	b	a	a	a	a
A10-p2849300	b	a	a	a	a	a	b	b	a	a	a	a	b	b	b	a	a	a	a	a	a	a	a	b	a	a	a	b	b	a	a	a	b	b	a	a	a	a	a	a	a	a	a	a	b	a	a	a	a
S12M20-90	b	a	a	a	a	a	b	b	a	a	a	a	b	b	b	a	a	a	a	a	a	a	a	b	a	a	a	b	b	a	a	a	b	b	a	a	a	a	a	a	a	a	a	a	a	a	a	a	a
B030F10	b	a	a	a	a	a	b	b	a	a	a	a	b	b	b	a	a	a	a	a	a	a	a	b	a	a	a	b	b	a	a	a	b	b	-	a	a	a	a	a	a	a	a	a	a	a	a	a	a
A10-p3980498	b	a	a	a	a	a	b	b	a	a	a	a	b	b	b	a	a	a	a	a	a	a	a	b	a	a	a	b	b	a	a	a	b	b	a	a	a	a	a	a	a	a	a	a	a	a	a	a	a
A10-p2776972	b	a	a	a	a	a	b	b	a	a	a	a	b	b	b	a	a	a	a	a	a	a	a	b	a	a	a	b	b	a	a	a	b	b	a	a	a	a	a	a	a	a	a	a	a	a	a	a	a
A10-p2153847	b	a	a	a	a	a	b	b	a	a	a	a	b	b	b	a	a	a	a	a	a	a	a	b	a	a	a	b	b	a	a	a	b	b	a	a	a	a	a	a	a	a	a	a	a	a	a	a	a
A10-p2833336	b	a	a	a	a	a	b	b	a	a	a	a	b	b	b	a	a	a	a	a	a	a	a	b	a	a	a	b	b	a	a	a	b	b	a	a	a	a	a	a	a	a	a	a	a	a	a	a	a
A10-p3856673	b	a	a	a	a	a	b	b	a	a	a	a	-	b	b	a	a	a	a	a	a	a	a	a	a	a	a	b	b	a	a	a	b	b	a	a	a	a	a	a	a	a	a	a	a	a	a	a	a
A10-p2084182	b	a	a	a	a	a	b	b	a	a	a	a	b	b	b	a	a	a	a	a	a	a	a	a	a	a	a	b	b	a	a	a	b	b	a	a	a	a	a	a	a	a	a	a	a	a	a	a	a
BoGMS0949	b	a	a	a	a	a	b	b	a	a	a	a	b	b	b	a	a	a	a	a	a	a	a	a	a	a	a	b	b	a	a	a	b	b	a	a	a	a	a	a	a	a	a	a	a	a	a	a	a
A10-p1900932	a	a	a	a	a	a	b	b	a	a	a	a	b	b	b	a	a	a	a	a	a	a	a	a	a	a	a	b	b	a	a	a	b	b	a	a	a	a	a	a	a	a	a	a	a	a	a	a	a
A02-p8015745	b	a	a	a	a	a	b	b	a	a	a	a	b	b	b	a	a	a	a	a	a	a	a	a	a	a	a	b	b	a	a	a	b	b	a	a	a	a	a	a	a	a	a	a	a	a	a	a	a
A10-p8173477	a	a	a	a	a	a	a	b	a	a	a	a	a	a	b	a	a	a	b	a	a	a	b	a	b	a	a	b	b	a	a	a	a	a	a	b	a	a	a	a	a	a	a	a	b	a	a	a	a
A10-p10997884	a	a	a	a	a	a	a	b	a	a	a	a	a	b	b	a	a	a	b	a	a	a	b	a	b	a	a	b	b	a	a	a	a	a	a	b	a	a	a	a	a	a	b	a	b	a	a	a	a
A10-p8409315	a	a	a	a	a	a	a	b	a	a	a	a	a	a	b	a	a	a	a	a	a	a	b	a	b	a	a	b	b	a	a	a	a	a	a	b	a	a	a	a	a	a	a	a	a	a	a	a	a
A10-p10469649	a	a	a	a	a	a	a	b	a	a	a	a	a	b	b	a	a	a	a	a	a	a	b	a	b	a	a	b	b	a	a	a	a	a	a	b	a	a	a	a	a	a	b	a	a	a	a	a	a
A10-p10244709	a	a	a	a	a	a	a	b	a	a	a	a	a	b	b	a	a	a	a	a	a	a	b	a	b	a	a	b	b	a	a	a	a	a	a	b	a	a	a	a	a	a	a	a	a	a	a	a	a
A10-p10555057	a	a	a	a	a	a	a	b	a	a	a	a	a	b	b	a	a	a	a	a	a	a	b	a	b	a	a	b	b	a	a	a	a	a	a	b	a	a	a	a	a	a	b	a	a	a	a	a	a
A10-p10423500	a	a	a	a	a	a	a	b	a	a	a	a	a	b	b	a	a	a	a	a	a	a	b	a	b	a	a	b	b	a	a	a	a	a	a	b	a	a	a	a	a	a	b	a	b	a	a	a	a
A10-p12900258	a	a	a	a	a	a	a	b	a	a	a	a	a	b	b	a	a	a	a	a	a	a	b	a	a	a	a	b	b	a	a	a	a	a	a	b	a	a	a	a	a	a	b	a	-	a	a	a	a
A10-p13079914	a	a	a	a	b	a	a	b	a	a	a	a	a	b	b	a	a	a	a	a	a	a	b	a	a	a	a	b	b	a	a	a	a	a	a	b	a	a	b	a	a	a	b	a	a	a	a	a	a
A10-p13327024	a	a	a	a	b	a	a	b	a	a	a	a	a	b	b	a	a	a	a	a	a	a	b	a	a	a	a	b	b	a	a	a	a	a	a	b	a	a	b	b	a	a	b	a	a	a	a	a	a
A10-p13681096	a	a	a	a	b	a	a	b	a	b	a	a	a	b	b	a	a	a	b	a	a	a	b	a	a	a	a	b	b	a	a	a	a	a	a	b	a	a	b	b	a	a	b	a	b	a	a	a	a
A10-p13508529	a	a	a	a	b	a	a	b	a	b	a	a	a	b	b	a	a	a	a	a	a	a	b	a	a	a	a	b	b	a	a	a	a	a	a	b	a	a	b	b	a	a	b	a	a	a	a	a	a
A10-p13680808	a	a	a	a	b	a	a	b	a	b	a	a	a	b	b	a	a	a	a	a	a	a	b	a	a	a	a	b	b	a	a	a	a	a	a	b	a	a	b	b	b	a	b	b	b	a	a	a	a
A06-p7515700	a	a	a	a	b	a	a	b	a	b	a	a	a	b	b	a	a	b	a	a	a	a	b	a	a	a	a	b	b	b	a	a	a	a	a	b	a	a	b	b	a	a	b	b	b	a	a	a	a
A08-p14368762	a	a	a	a	b	a	a	b	a	b	a	a	a	b	b	a	a	a	a	a	a	a	b	a	a	a	a	b	b	b	a	a	a	a	a	b	a	a	b	b	a	a	b	a	-	a	a	a	a
A10-p14307417	a	a	a	a	b	a	a	b	a	b	a	a	a	b	b	a	a	a	a	a	a	a	b	a	a	a	a	b	b	b	a	a	a	a	a	b	a	a	b	b	b	a	b	a	a	a	a	a	a
H080A08-1	a	a	a	a	b	a	b	b	a	b	a	a	a	b	b	a	a	b	a	a	a	a	b	a	a	a	a	b	b	b	a	a	a	a	a	b	a	a	b	b	b	a	a	a	a	a	a	a	a
A10-p14918537	a	a	a	a	b	a	a	b	a	b	a	a	a	b	b	a	a	a	a	a	a	a	b	a	a	a	a	b	b	b	a	a	a	a	a	b	a	a	b	b	b	a	a	a	a	a	a	a	a
niab009	a	a	a	a	b	a	a	b	a	b	a	a	a	b	b	a	a	-	a	a	a	a	b	a	a	a	a	b	b	b	a	a	a	a	a	b	a	a	b	b	b	a	a	a	a	a	a	a	a
A10-p16326058	a	a	a	a	b	a	a	b	a	b	a	a	a	b	b	a	a	a	a	a	a	a	b	a	a	a	b	b	b	b	a	a	a	a	a	b	a	a	b	b	b	a	a	a	a	a	a	a	a
A10-p16344917	a	a	a	a	b	a	a	b	a	b	a	a	a	b	b	a	a	a	a	a	a	a	b	a	a	a	b	b	b	b	a	a	a	a	a	b	a	a	b	b	b	a	a	a	b	a	a	a	a
A10-p16215165	a	a	a	a	b	a	a	b	b	b	a	a	a	b	b	a	a	a	a	a	b	a	b	a	a	a	b	b	b	b	a	a	a	a	a	b	a	a	b	b	b	a	a	a	a	a	a	a	a
A10-p16180969	a	a	a	a	b	a	a	b	b	b	a	a	a	b	b	a	a	b	b	a	b	a	b	a	a	a	b	b	b	b	a	a	a	a	a	b	a	a	b	b	b	a	a	a	b	a	a	a	a
CB10031	a	a	a	a	b	a	a	b	b	b	a	a	a	b	b	a	a	b	a	a	b	a	b	a	a	a	b	b	b	b	a	a	a	a	a	b	a	a	b	b	b	a	a	a	a	a	a	a	a
BoGMS0094	a	a	-	a	b	a	a	b	b	b	a	a	a	b	b	a	a	a	a	a	b	a	b	a	a	a	b	b	b	b	a	a	a	a	a	b	a	a	b	b	b	a	a	a	a	a	a	a	a
S06M25-220	a	a	a	a	b	a	a	b	b	b	a	a	a	b	b	a	a	a	a	a	b	a	b	a	a	a	b	b	b	b	a	a	a	a	a	b	a	a	b	b	b	a	a	a	a	a	a	a	a
A10-p15637848	a	a	a	a	b	a	a	b	b	b	a	a	b	b	b	a	a	a	a	a	b	a	b	a	a	a	b	b	b	b	a	a	a	a	a	b	a	a	b	b	b	a	a	a	-	a	a	a	a
S07M02-140	a	a	a	a	b	a	a	b	b	b	a	a	b	b	b	a	a	a	a	a	b	a	b	a	a	a	b	b	b	-	a	a	a	a	a	b	a	a	b	b	b	a	a	a	a	a	a	a	a
A10-p15296322	a	a	a	a	b	a	a	b	b	b	a	a	b	b	b	a	a	a	a	a	b	a	b	a	a	a	b	b	b	b	a	a	a	a	a	b	a	a	b	b	b	a	a	a	a	a	a	a	a
BRMS19	a	a	a	a	b	a	a	b	b	b	a	a	b	b	b	a	a	b	a	a	b	a	b	a	a	a	b	b	b	b	a	a	a	a	a	b	a	a	b	b	b	a	a	a	a	a	a	a	a
A10-p15605556	a	a	a	a	b	a	a	b	b	b	a	a	b	b	b	a	a	a	a	a	b	a	b	a	a	a	b	b	b	b	a	a	a	a	a	b	a	a	b	b	b	a	a	a	b	a	a	a	a
S_22481_1-p274063	a	a	a	a	b	a	a	a	b	b	a	a	b	b	b	a	a	a	a	a	b	a	b	a	a	a	b	b	b	b	a	a	a	a	a	b	a	a	b	b	b	a	a	a	a	a	a	a	a
A10-p16796374	a	a	a	a	b	a	a	b	b	b	a	a	b	b	b	a	a	b	a	a	b	a	b	a	a	a	b	b	b	b	a	a	a	a	a	b	a	a	b	b	b	a	a	a	b	a	a	a	a
A10-p16837056	a	a	a	a	b	a	a	b	b	b	a	a	b	b	b	a	a	b	b	a	b	a	b	a	a	a	b	b	b	b	a	a	a	a	a	b	a	a	b	b	b	a	a	a	b	a	a	a	a
BoGMS1250a	a	a	a	a	b	a	a	b	b	b	a	a	b	b	b	a	a	b	b	a	b	a	b	a	a	a	b	b	b	b	a	a	a	a	a	b	a	a	b	b	b	a	a	a	b	a	a	a	a
A10-p16924111	a	a	a	a	b	a	a	b	b	b	a	a	b	b	b	a	a	b	a	a	b	a	b	a	a	a	b	b	b	b	a	a	a	a	a	b	a	a	b	b	b	a	a	a	b	a	a	a	a
S_22481_1-p177318	a	a	a	a	b	a	a	a	b	b	a	a	b	b	b	a	a	a	a	a	b	a	b	a	a	a	b	b	b	b	a	a	a	a	a	b	a	a	b	b	b	a	a	a	b	a	a	a	a
A10-p17146557	a	a	a	a	b	a	a	a	b	b	a	a	b	b	b	a	a	b	b	a	b	a	b	a	a	a	b	b	b	b	a	a	a	a	a	b	a	a	b	b	b	a	a	a	b	a	a	a	a
BoGMS1250b	a	a	a	a	b	a	a	b	b	a	a	a	a	b	a	a	a	a	a	a	b	a	a	a	a	a	b	a	b	b	a	a	a	a	a	b	a	a	b	a	b	a	a	a	a	a	a	a	a
S_21636_1-p238954	a	a	a	a	b	a	a	b	b	a	a	a	a	b	a	a	a	a	a	a	b	a	a	a	a	a	b	a	b	b	a	a	a	a	a	b	a	a	b	a	b	a	a	a	a	a	a	a	a
niab096a	a	b	b	b	a	b	b	b	b	b	a	a	a	b	a	b	b	b	b	a	b	b	a	b	a	b	b	a	b	b	a	a	b	a	b	b	a	a	a	b	b	b	a	b	a	a	a	a	a
S_15838_1-p736528	a	b	b	b	a	b	b	b	a	a	b	b	a	b	a	b	a	b	b	a	a	b	a	a	a	a	b	a	b	b	a	a	b	b	b	b	a	b	a	a	b	a	a	b	a	a	b	a	a
S_15838_1-p977944	a	b	b	b	a	b	b	b	a	a	b	b	a	b	a	b	a	b	a	a	a	b	a	a	a	a	b	a	b	b	a	a	b	b	b	b	a	b	a	a	b	a	a	b	a	a	b	a	a
S_15838_1-p977754	a	b	b	b	a	b	b	b	a	a	b	b	a	b	a	b	a	b	b	a	a	b	a	a	a	a	b	a	b	b	a	a	b	b	b	b	a	b	a	a	b	a	a	b	a	a	b	a	a
S_15838_1-p830622	a	b	b	b	a	b	b	b	a	a	b	b	a	b	a	b	a	b	b	a	a	b	a	b	a	a	b	a	b	b	a	a	b	b	b	b	a	b	a	a	b	a	a	b	a	a	b	a	a
S_15838_1-p1440326	a	b	b	b	a	b	b	b	a	b	b	b	a	b	a	b	a	b	b	a	a	b	a	-	a	a	b	a	b	b	a	a	b	b	b	b	a	b	a	a	b	a	a	b	-	a	b	a	a
S05M07-1-70	a	b	b	b	a	b	b	b	a	b	b	b	a	b	a	b	a	b	b	a	-	b	a	b	a	a	b	a	b	b	a	a	b	b	b	b	a	b	a	a	b	a	a	b	b	a	b	a	a
S_15838_1-p1497251	a	b	b	b	a	b	b	b	b	b	b	b	a	b	a	a	a	b	b	a	b	b	a	b	a	b	b	a	b	b	a	a	b	b	b	b	a	b	a	a	b	a	a	b	b	a	b	a	a
CNU139b	a	b	b	b	a	b	b	b	b	b	b	b	a	b	a	a	a	b	a	a	b	b	a	a	a	a	b	a	b	b	a	a	b	b	b	b	a	b	a	a	b	a	a	b	b	a	b	a	a
S_15838_5-p151738	a	b	b	b	a	b	b	b	b	b	a	b	a	b	a	a	a	b	b	a	b	b	a	b	a	b	b	a	b	b	a	a	b	b	b	b	a	a	a	a	b	a	a	b	a	a	a	a	a
CB10587	a	b	b	b	a	b	b	b	b	b	a	b	a	b	a	a	a	b	b	a	b	b	a	-	a	-	b	a	b	b	a	a	b	b	b	b	a	a	a	a	b	a	a	b	a	a	a	a	a
S_15838_5-p382969	a	b	b	b	a	b	b	b	b	b	a	b	a	b	a	a	a	b	a	a	b	a	a	a	a	a	b	a	b	b	a	a	b	b	b	b	a	a	a	a	b	a	a	b	a	a	a	a	a
BoGMS1162b	-	b	b	b	a	b	b	b	b	b	a	b	a	b	a	a	a	b	a	a	b	a	a	a	a	a	b	a	b	b	a	a	b	b	b	b	a	a	a	a	-	a	a	b	a	a	a	a	a
S_15838_5-p444873	a	b	b	b	a	b	b	b	b	b	a	b	a	b	a	a	a	b	a	a	b	a	a	b	a	b	b	a	b	b	a	a	b	b	b	b	a	a	a	a	b	a	a	b	-	a	a	a	a
BoGMS1162a	-	b	b	b	a	b	b	b	b	b	a	b	a	b	a	a	a	b	a	a	b	a	a	b	a	b	b	a	b	b	a	a	b	b	b	b	a	a	a	a	b	a	a	b	b	a	a	a	a
S_15838_5-p672971	a	b	b	b	a	b	b	b	b	b	a	b	a	b	a	a	a	b	a	a	b	a	a	a	a	a	a	a	b	b	a	a	b	b	b	b	a	a	a	a	b	a	a	a	a	a	a	a	a
S_15838_5-p1092811	a	b	b	b	a	b	b	b	b	b	a	b	a	b	a	a	a	b	a	a	b	a	a	-	a	b	a	a	b	b	a	a	b	a	b	b	a	a	a	a	b	a	a	a	a	b	a	a	b
S_19193_1-p1347576	a	b	b	b	a	b	b	b	b	b	a	b	a	b	a	a	a	b	a	a	b	a	a	b	a	b	a	a	b	b	a	a	b	a	b	b	a	a	a	a	b	a	a	a	a	b	a	a	b
S_19193_1-p345684	a	b	a	b	a	b	b	a	b	b	a	b	a	b	a	a	a	a	a	a	b	a	a	a	a	a	a	a	a	b	a	a	b	a	b	b	a	a	a	a	b	a	a	a	a	b	a	a	b
S04M09-1-350	b	b	b	b	a	b	b	a	b	b	a	b	a	a	b	a	a	a	a	a	b	a	a	b	a	b	a	b	b	-	a	a	b	a	b	b	-	a	a	a	b	a	a	a	a	-	a	a	b
S_17731_1-p431309	a	a	a	a	a	b	b	a	b	b	a	b	a	b	a	a	a	a	a	a	b	a	a	b	a	b	a	a	a	b	a	a	b	a	b	b	a	a	a	a	b	a	a	a	a	b	a	a	b
CB10443	a	a	a	a	a	b	b	a	b	b	a	b	a	b	a	a	a	a	a	a	b	a	a	-	a	-	a	a	a	b	a	a	b	a	b	b	a	a	a	a	b	a	a	a	-	b	a	a	b
S09M39-450	a	a	a	a	a	b	b	a	b	b	a	b	a	b	b	a	a	a	a	a	b	a	a	a	a	a	a	b	a	b	a	a	b	a	b	b	a	a	a	a	b	a	a	a	a	b	a	a	b
S_17827_1-p653879	a	a	a	a	a	b	b	a	b	b	a	b	a	b	b	a	a	a	a	a	b	a	a	b	a	b	a	b	a	b	a	a	b	a	b	b	a	a	a	a	b	a	a	a	-	b	a	a	b
S_17369_1-p933509	b	a	a	a	a	b	b	a	b	b	a	b	a	a	b	a	a	a	a	a	b	a	a	b	a	b	a	b	a	b	a	a	b	a	b	b	a	a	a	a	b	a	a	a	b	b	a	a	b
S_17369_1-p1017156	b	a	a	a	a	b	b	a	b	b	a	b	a	a	b	a	a	a	a	a	b	a	a	a	a	b	a	b	a	b	a	a	b	a	b	b	a	a	a	a	b	a	a	a	a	b	a	a	b
BoGMS0292	b	a	a	a	a	b	b	a	b	b	a	b	a	a	b	a	a	a	a	a	b	a	a	b	a	b	a	b	a	b	a	a	b	a	b	b	a	a	a	a	b	a	a	a	a	b	a	a	b
BoGMS0794	b	a	a	a	a	b	b	a	b	b	a	b	a	a	b	a	a	a	a	a	b	a	a	b	a	b	a	b	a	b	a	a	b	a	b	b	a	a	a	a	b	a	a	a	a	b	a	a	b
BoGMS1568	b	a	a	a	a	b	b	a	b	b	a	b	a	a	b	a	a	a	a	a	b	a	a	b	a	b	b	b	a	b	a	a	b	a	b	b	a	a	a	a	b	a	a	a	a	b	a	a	b
CB10277	b	a	a	a	a	b	b	a	b	b	a	b	a	a	b	a	a	a	a	a	b	a	a	-	a	b	b	b	a	b	a	a	b	a	b	b	a	a	a	a	b	a	a	a	a	b	a	a	b
S_17369_1-p617359	b	a	a	a	a	b	b	a	b	b	a	b	a	a	b	a	a	a	a	a	b	a	a	a	a	b	b	b	a	b	a	a	b	a	b	b	a	a	a	a	b	a	a	a	a	b	a	a	b
S_20210_1-p509685	a	a	a	a	a	b	b	a	b	b	a	b	a	a	b	a	a	a	a	a	b	a	a	a	a	a	a	b	a	b	a	a	b	a	b	b	a	a	a	a	b	a	a	a	a	b	a	a	b
S05M07-1-160	b	a	a	a	a	b	b	a	b	b	a	a	a	a	b	a	a	a	a	a	-	a	a	a	a	b	a	b	a	-	a	a	b	a	b	b	a	a	b	b	b	a	a	a	a	b	a	a	b
S_20210_1-p457153	a	a	a	a	a	b	b	a	b	b	a	b	a	a	b	a	a	a	a	a	b	a	a	a	a	a	a	b	a	a	a	a	b	a	b	b	a	a	a	a	a	a	a	a	a	b	a	a	a
S11M12-1-130	b	a	a	a	a	a	a	a	b	b	a	b	a	a	b	a	a	a	a	a	b	a	a	a	a	b	b	b	a	-	a	a	a	a	b	b	a	a	a	a	b	a	a	a	a	b	a	a	b
S_15712_3-p157684	b	a	a	a	a	b	b	a	b	a	a	a	b	b	b	b	a	a	b	a	b	b	a	b	a	b	b	b	a	a	b	b	b	a	a	b	b	a	a	a	a	a	a	a	b	b	a	a	b
S_15712_3-p156947	b	a	a	a	a	b	b	a	b	a	a	a	b	b	b	b	a	a	b	a	b	b	a	b	a	b	b	b	a	a	b	b	b	a	a	b	b	a	a	a	a	a	a	a	b	b	a	a	b
S_15712_3-p560870	b	a	a	a	a	b	b	a	b	a	a	a	b	b	b	b	a	a	b	a	b	b	a	b	a	b	b	b	a	a	b	b	b	a	a	b	b	a	a	a	a	a	a	a	b	b	a	a	b
S10M16-2-250	b	a	a	a	a	b	b	a	b	a	a	a	b	b	b	b	a	a	b	a	b	a	a	b	a	b	b	b	a	-	b	b	b	a	a	b	b	a	a	a	a	a	a	a	a	b	a	a	b
S000215-p78165	b	a	a	a	a	b	b	a	b	a	a	a	b	b	b	b	a	a	b	a	b	b	a	a	a	b	b	b	a	a	b	b	b	a	a	b	b	a	a	a	a	a	a	a	a	b	a	a	b
BRAS067a	b	a	a	a	a	b	b	a	b	a	a	a	b	b	b	b	a	a	b	a	b	b	a	a	a	b	b	b	a	a	b	b	b	a	a	b	b	a	a	a	a	a	a	a	a	b	a	a	b
S03M26-170	b	a	a	a	a	b	b	a	b	a	a	a	b	b	b	b	a	a	b	a	b	b	a	a	a	b	b	b	a	-	b	b	b	a	a	b	b	a	a	a	a	a	a	a	a	b	a	a	b
S15M09-2-150	b	a	a	a	a	b	b	a	b	a	a	a	b	b	b	b	a	a	b	a	b	b	a	a	a	b	b	b	a	b	b	b	b	a	a	b	b	a	a	a	a	a	a	a	a	b	a	a	b
Ol10F11	b	a	a	a	a	b	a	b	b	a	a	a	b	b	b	b	a	a	b	a	b	b	a	b	a	b	b	b	a	a	b	b	b	a	a	b	b	a	a	a	a	a	a	a	a	b	a	a	b
S_19168_1-p109723	b	a	a	a	a	b	b	b	b	a	a	a	b	b	b	b	a	a	b	a	b	b	a	a	a	b	b	b	a	a	b	b	b	a	a	b	b	a	a	a	a	a	a	a	a	b	a	a	b
BnGMS268	-	a	a	a	a	b	b	b	b	a	a	a	b	b	b	b	a	a	b	a	b	b	a	b	a	b	b	b	a	a	b	b	b	a	a	b	b	a	a	a	a	a	a	a	a	b	a	a	b
S02M11-2-250	b	a	a	a	a	b	b	b	b	a	a	a	-	b	b	b	a	a	b	a	b	-	a	b	a	b	b	b	a	b	b	b	b	a	a	b	b	a	a	a	a	a	a	a	a	b	a	a	b
S_16414_1-p963631	b	b	a	b	a	b	b	b	b	a	a	a	b	b	b	b	a	a	b	a	b	b	a	b	a	b	b	b	a	b	b	b	b	a	a	b	b	a	a	a	a	a	a	a	b	b	a	a	b
BnGMS370	b	b	a	b	a	-	b	b	b	a	a	a	b	b	b	b	a	a	b	a	b	b	a	b	a	b	b	b	a	b	b	b	b	a	a	b	b	a	a	a	a	a	a	a	a	b	a	a	b
BoGMS0051a	b	b	a	b	a	b	b	b	b	a	a	a	b	b	b	b	a	a	b	a	b	b	a	b	a	b	b	b	a	b	b	b	b	a	a	b	b	a	a	a	a	a	a	a	a	b	a	a	b
S_17515_1-p562695	b	b	a	b	a	b	b	b	b	a	a	a	b	b	b	b	a	a	b	a	b	b	a	a	a	b	b	b	a	b	b	b	b	a	a	b	b	a	a	a	a	a	a	a	a	b	a	a	b
S_17515_1-p634357	b	b	a	b	a	b	b	b	a	a	a	a	b	b	b	b	a	a	b	a	a	b	a	a	a	b	b	b	a	b	b	b	b	a	a	b	b	a	a	a	a	a	a	a	a	b	a	a	b
S_17233_1-p9290	b	b	a	b	a	b	b	b	a	a	a	a	b	b	b	b	a	a	b	a	a	b	a	b	a	b	b	b	a	b	b	b	b	a	a	b	b	a	a	a	a	a	a	a	-	b	a	a	b
sN3523Ra	b	b	a	b	a	b	b	b	a	a	a	a	b	b	b	b	a	a	b	a	a	b	a	-	a	b	b	b	a	b	b	b	b	a	a	b	b	a	a	a	a	a	a	a	a	b	a	a	b
S_21857_1-p293375	b	b	a	b	a	b	b	b	a	a	a	a	b	b	b	b	a	a	b	a	a	b	a	a	a	b	b	b	a	b	b	b	b	a	a	b	b	a	a	a	a	a	a	a	a	b	a	a	b
S_15879_1-p21018	b	b	a	b	a	b	b	b	a	a	a	a	b	a	b	b	a	a	b	a	a	b	a	b	a	b	b	b	a	b	b	b	b	a	a	b	b	a	a	a	a	a	a	a	a	b	a	a	b
BoGMS0556a	b	b	a	b	a	b	b	b	a	a	a	a	b	a	b	b	a	a	b	a	a	b	a	a	a	b	b	b	a	b	b	b	b	a	a	b	b	a	a	a	a	a	a	a	a	b	a	a	b
S_15879_1-p22763	b	b	a	b	a	b	b	b	a	a	a	a	b	a	b	b	a	a	b	a	a	b	a	b	a	b	b	b	a	b	b	b	b	a	a	b	b	a	a	a	a	a	a	a	b	b	a	a	b
S04M36-175	b	b	a	b	a	b	b	b	a	a	a	a	b	b	b	b	a	a	b	a	a	b	a	a	a	b	b	b	b	b	b	b	b	a	a	b	b	a	a	a	a	a	a	a	a	a	a	a	b
BoGMS0840	b	b	a	b	a	b	b	a	a	a	a	a	b	a	b	b	a	a	b	a	a	b	a	b	a	b	b	b	a	b	b	b	b	a	a	b	b	a	a	a	a	a	a	a	a	b	a	a	b
S_16055_1-p401927	b	b	a	b	a	b	b	a	a	a	a	a	b	a	b	b	a	a	b	a	a	b	a	a	a	b	b	b	a	b	b	b	b	a	a	b	b	a	a	a	a	a	-	a	a	b	a	a	b
S01M09-2-450	b	b	a	b	a	b	b	b	a	a	a	a	b	a	b	b	a	a	b	a	a	b	a	a	a	b	b	b	a	b	b	b	b	a	a	b	b	a	a	a	a	a	a	a	a	a	a	a	b
S_20250_1-p394002	b	b	a	b	a	b	b	a	a	a	a	a	b	a	b	b	a	a	b	a	a	b	a	b	a	b	b	b	a	b	b	b	b	a	a	b	b	a	a	a	b	a	a	a	b	b	a	a	b
BnGMS271	b	b	a	b	a	b	b	a	a	a	a	a	b	a	b	a	a	a	b	a	a	b	a	a	a	b	b	b	a	b	b	b	b	a	a	b	b	a	a	a	b	a	a	a	a	b	a	a	b
S03M20-420	b	b	a	b	a	b	b	b	a	a	a	a	b	a	b	b	a	a	b	a	a	a	a	b	a	b	a	b	a	a	b	b	a	a	a	a	b	a	a	a	a	a	a	a	a	b	a	a	b
S_25457_1-p297098	a	a	a	b	b	a	a	a	b	a	a	a	a	a	a	a	b	a	b	a	b	b	b	a	a	b	a	a	a	b	a	a	b	b	a	a	a	a	a	a	a	a	a	a	a	a	a	a	a
S13M20-160	b	b	a	b	b	a	b	a	b	a	a	a	a	b	a	a	b	a	b	b	b	b	a	b	a	b	a	a	a	a	a	b	a	b	b	a	a	a	b	a	a	a	a	a	a	a	a	a	a
BnGMS81	b	b	a	b	b	a	b	a	b	a	b	a	a	b	a	a	b	a	b	b	b	b	b	b	a	b	a	a	a	a	a	b	b	b	b	a	a	-	b	a	a	a	a	a	-	a	a	a	a
S_16934_1-p93882	b	b	a	b	b	b	b	a	b	a	a	a	b	b	a	a	b	a	b	b	b	b	b	b	a	b	a	a	a	b	a	b	b	b	b	a	a	a	b	a	a	a	a	a	b	a	a	a	a
S_17522_1-p681005	a	b	a	b	b	b	b	a	b	a	a	a	a	a	a	a	b	a	b	b	b	b	b	a	a	b	a	a	a	b	a	b	b	b	b	a	a	a	b	a	a	a	a	a	a	a	a	a	a
S_15714_1-p3001398	b	b	a	b	b	a	b	a	b	a	a	a	a	b	a	a	b	a	b	b	b	b	b	b	a	b	a	a	a	a	a	b	b	b	b	a	a	a	b	a	a	a	a	a	a	a	a	a	a
S_22527_1-p185865	b	b	a	b	b	b	b	a	b	a	a	a	a	b	a	a	b	a	b	b	b	b	b	b	a	b	a	a	a	b	a	b	b	b	b	a	a	a	b	a	a	a	a	a	a	a	a	a	a
S_22527_1-p155460	b	b	a	b	b	b	b	a	b	a	a	a	a	b	a	a	b	a	b	b	b	b	b	a	a	b	a	a	a	b	a	b	b	b	b	a	a	a	b	a	a	a	a	a	a	a	a	a	a
H029A24a	b	b	a	b	b	a	b	a	b	a	a	a	a	b	a	a	b	a	b	b	b	b	b	b	a	b	a	a	a	a	a	b	b	b	b	a	a	-	b	a	a	a	a	a	a	a	a	a	a
BoGMS1290	b	b	a	b	b	a	b	a	b	a	a	a	a	b	a	a	b	a	b	b	b	b	b	b	a	b	a	a	a	a	a	b	b	b	b	a	a	a	b	a	a	a	a	a	a	a	a	a	a
S_15714_1-p1026389	b	b	a	b	b	b	b	a	b	a	a	a	a	b	a	a	b	a	b	b	b	b	b	b	a	b	a	a	a	a	a	b	b	b	b	a	a	a	b	a	a	a	a	a	a	a	a	a	a
Na12A01	b	b	a	b	b	b	b	a	b	a	a	a	a	a	a	a	b	a	b	b	b	b	b	b	a	b	a	a	a	a	a	b	b	b	b	a	a	a	b	a	a	a	a	a	a	a	a	a	a
S07M20-190	b	b	a	b	b	b	b	a	b	a	a	a	a	b	a	a	b	a	b	b	b	b	b	b	a	b	a	a	a	a	a	b	b	b	b	a	a	a	b	a	a	a	a	a	a	a	a	a	a
S004M05-2b	b	b	a	b	b	b	b	a	b	a	a	a	a	b	a	a	b	a	b	b	b	b	b	b	a	b	a	a	a	b	a	b	b	b	b	a	a	a	b	a	a	a	a	a	a	a	a	a	a
S_23176_1-p55098	b	b	a	b	b	b	b	a	b	a	a	a	a	b	a	a	b	a	b	b	b	b	b	b	a	b	a	a	a	b	a	b	b	b	b	a	a	a	b	a	a	a	a	a	a	a	a	a	a
S05M07-1-270	b	b	a	b	b	b	b	a	b	a	a	a	a	b	a	a	b	a	b	b	-	b	b	b	a	b	a	a	a	a	a	b	b	b	b	a	a	a	b	a	a	a	a	a	a	a	a	a	a
B048M01-1	b	b	a	b	b	b	b	a	b	a	a	a	a	b	a	a	b	a	b	b	b	b	b	b	a	b	a	a	a	a	a	b	b	b	b	a	a	a	b	a	a	a	a	a	a	a	a	a	a
B071M18a	b	b	a	b	b	b	b	a	b	a	a	a	a	b	a	a	b	a	b	b	b	b	b	b	a	b	a	a	a	a	a	b	b	b	b	a	a	a	b	a	a	a	a	a	b	a	a	a	a
B060E11-1b	b	b	a	b	b	b	b	a	b	a	a	a	a	b	a	a	b	a	b	b	b	b	b	b	a	b	a	a	a	b	a	b	b	b	b	a	a	a	b	a	a	a	a	a	a	a	a	a	a
S_16269_1-p660850	b	b	a	b	b	b	b	a	b	a	a	a	a	b	a	a	b	a	b	b	b	b	b	b	a	b	a	a	a	b	a	b	b	b	b	a	a	a	b	a	a	a	a	a	b	a	a	a	a
S09M39-350	b	b	a	b	b	b	b	a	b	a	a	a	a	b	a	a	b	a	b	b	b	b	b	b	a	b	a	a	a	a	a	b	b	b	b	a	a	a	b	a	a	a	a	a	a	b	a	a	b
S13M12-2-205	b	b	a	b	b	b	b	a	b	a	a	a	a	b	a	a	b	a	b	b	b	-	b	b	a	b	a	a	a	a	a	b	b	-	b	a	a	a	b	a	a	a	a	a	a	b	a	a	b
S_20942_1-p353740	b	b	a	b	b	b	b	a	b	a	a	a	a	a	a	a	b	a	b	b	b	b	b	a	a	b	a	a	a	b	a	b	b	b	b	a	a	a	b	a	a	a	a	a	a	b	a	a	b
S_15576_1-p818753	b	b	a	b	b	b	b	a	b	a	a	a	a	b	a	a	b	a	b	b	b	b	b	b	a	b	a	a	a	b	a	b	b	b	b	a	a	a	b	a	a	a	a	a	a	b	a	a	b
S_15712_13-p38138	b	b	a	b	b	b	b	a	b	a	a	a	a	b	a	a	b	a	b	b	b	b	b	b	a	b	a	a	a	b	a	b	b	b	b	a	a	a	b	a	a	a	a	a	a	b	a	a	b
BoGMS1373a	b	b	a	b	b	b	b	a	b	a	a	a	a	b	a	a	b	a	b	b	b	b	b	b	a	b	a	a	a	b	a	b	b	b	b	a	a	a	b	a	a	-	a	a	a	b	a	a	b
BoGMS1123b	b	b	a	b	b	b	b	a	b	a	a	a	a	b	a	a	b	a	b	b	b	b	b	b	a	b	a	a	a	b	a	b	b	b	b	a	a	a	b	-	a	a	a	a	a	b	a	a	b
BoGMS0934	b	b	a	b	b	b	b	a	b	a	a	a	a	b	a	a	b	a	b	b	b	b	b	b	a	b	a	a	a	b	a	b	b	b	b	a	a	a	b	a	a	a	a	a	a	b	a	a	b
BoGMS1322a	b	b	a	b	b	b	b	-	b	a	a	a	a	b	a	a	b	a	b	b	b	b	b	b	a	b	a	a	a	b	a	b	b	b	b	a	a	a	b	a	a	a	a	a	-	b	a	a	b
B070J11-1	b	b	a	b	b	b	b	a	b	a	a	a	a	b	a	a	b	a	-	b	b	b	b	b	a	b	a	a	a	b	a	b	b	b	b	a	a	a	b	a	a	a	a	a	a	b	a	a	b
S_15712_5-p177990	b	b	a	b	b	b	b	a	b	a	a	a	a	b	a	a	b	a	b	b	b	b	b	a	a	b	a	a	a	b	a	b	b	b	b	a	a	a	b	a	a	a	a	a	a	b	a	a	b
S_15712_5-p107128	b	b	a	b	b	b	b	a	b	a	a	a	a	b	a	a	b	a	b	b	b	b	b	b	a	b	a	a	a	b	a	b	b	b	b	a	a	a	b	a	a	a	a	a	b	b	a	a	b
S_16565_1-p504007	b	b	a	b	b	b	b	a	b	a	a	a	a	b	a	a	b	a	a	b	b	a	b	b	a	b	a	a	a	b	a	b	b	b	b	a	a	a	b	a	a	a	a	a	a	b	a	a	b
CB10530	b	b	a	b	b	b	b	a	b	a	a	a	a	b	a	a	b	a	b	b	b	b	b	b	a	a	a	a	a	b	a	b	a	b	b	a	a	a	b	a	a	a	a	a	a	b	a	a	b
S_15712_5-p46941	b	b	a	b	b	b	b	b	b	b	a	a	a	b	a	a	b	a	b	b	b	b	b	b	a	b	a	a	a	b	a	b	b	b	b	a	a	a	b	a	a	a	a	a	a	b	a	a	b
S_15839_1-p180567	b	b	a	b	b	b	b	a	b	a	a	a	a	a	b	a	b	a	a	b	b	a	b	b	a	b	a	b	a	b	a	b	b	b	b	a	a	a	b	a	a	a	a	a	a	b	a	a	b
BoGMS1010	b	b	a	b	b	b	b	a	b	a	a	a	a	a	b	a	b	a	a	b	b	a	a	b	a	b	a	b	a	b	a	b	b	b	b	a	a	a	b	a	a	a	a	a	a	b	a	a	b
S09M39-120	b	b	a	b	b	b	b	a	b	a	a	a	a	a	b	a	b	a	a	b	b	a	a	b	a	b	a	b	a	b	a	b	b	b	b	a	a	a	b	a	a	a	a	a	a	b	a	a	b
S03M20-105	b	b	a	b	b	b	b	a	b	b	a	a	a	a	b	a	b	a	b	a	b	b	b	b	b	b	b	b	a	a	a	a	b	b	b	a	a	a	b	a	a	a	a	a	a	b	a	a	a
S05M07-1-100	b	b	a	b	b	b	b	a	b	b	a	a	a	a	b	a	b	a	b	a	-	b	b	b	b	b	b	b	a	-	a	a	b	b	b	a	a	a	b	a	a	a	a	a	a	b	a	a	b
BRAS011	b	b	a	b	b	b	b	a	b	b	a	a	a	a	b	a	b	a	b	a	b	b	b	b	b	b	b	b	a	b	a	a	b	b	b	a	a	a	b	a	a	a	a	a	a	b	a	a	b
BoGMS0093	b	b	a	b	b	b	b	a	b	b	a	a	a	a	b	a	b	a	b	a	b	b	b	b	b	b	b	b	-	b	a	a	b	b	b	a	a	a	b	a	a	a	a	a	a	b	a	a	b
BoGMS0500	b	b	a	b	b	b	b	a	b	b	a	a	a	a	b	a	b	a	a	a	b	a	b	b	b	b	b	b	a	b	a	a	b	b	b	a	a	a	b	a	a	a	a	a	a	b	a	a	b
BoGMS0893	b	b	a	b	b	b	b	a	b	b	a	a	a	a	b	a	b	a	a	a	b	a	b	b	b	b	b	b	a	b	a	a	b	b	b	a	a	a	b	a	a	a	a	a	a	b	a	a	b
S_16298_1-p158107	b	b	a	b	b	b	b	a	b	b	a	a	a	a	b	a	b	a	a	a	b	a	b	b	b	b	b	b	a	b	a	a	b	b	b	a	a	a	b	a	a	a	a	a	a	b	a	a	b
S08M31-750	b	b	a	b	b	b	b	a	b	a	a	a	a	a	b	a	b	a	a	a	b	a	a	b	b	b	b	b	a	-	a	a	b	b	b	a	a	a	b	a	a	a	a	a	a	b	a	a	b
S_16300_1-p147732	b	b	a	b	b	b	b	a	b	a	a	a	a	a	b	a	b	a	a	a	b	a	a	b	b	b	b	b	a	b	a	a	b	b	b	a	a	a	b	a	a	a	a	a	a	b	a	a	b
S_16614_1-p1092289	a	b	b	b	b	b	a	a	a	b	b	b	a	a	a	b	b	a	a	b	a	b	b	b	b	b	b	a	a	b	b	a	a	a	a	b	b	b	b	a	a	b	b	b	a	b	b	a	b
S_16614_1-p1328325	a	b	b	b	b	b	a	a	a	b	b	b	a	a	a	b	b	a	b	b	a	b	b	b	b	b	b	a	a	b	b	a	a	a	a	b	b	b	b	a	a	b	b	b	b	b	b	a	b
S_16614_1-p1216083	a	b	b	b	b	b	a	a	a	b	b	b	a	a	a	b	b	a	b	b	a	b	b	b	b	b	b	a	a	b	b	a	a	a	a	b	b	b	b	a	a	b	b	b	a	b	b	a	b
S_16614_1-p1069967	a	b	b	b	b	b	a	a	a	b	b	b	a	a	a	b	b	a	b	b	a	b	b	b	b	b	b	a	a	b	b	a	a	a	a	b	b	b	b	a	a	b	b	b	a	b	b	a	b
S_16614_1-p1059872	a	b	b	b	b	b	a	a	a	b	b	b	a	a	a	b	b	b	b	b	a	b	b	b	b	b	b	a	a	b	b	a	a	a	a	b	b	b	b	a	a	b	b	b	a	b	b	a	b
S_16614_1-p1893345	a	b	b	b	b	b	a	a	a	b	b	b	a	a	a	b	b	b	b	b	a	b	b	b	b	b	b	a	a	b	b	a	a	a	a	b	b	b	b	a	a	b	b	b	b	b	b	a	b
S_16614_1-p233213	a	a	b	a	b	b	a	a	a	b	b	b	a	a	a	b	b	a	a	b	a	b	b	b	b	b	b	a	a	b	b	a	a	a	a	b	b	b	b	a	a	b	b	b	a	b	b	a	b
S_16614_1-p245606	a	a	b	a	b	b	a	a	a	b	b	b	a	a	a	b	b	a	b	b	a	b	b	b	b	b	b	a	a	b	b	a	a	a	a	b	b	b	b	a	a	b	b	b	a	b	b	a	b
S_16614_1-p263482	a	a	b	a	b	b	a	a	a	b	b	b	a	a	a	b	b	a	b	b	a	b	b	b	b	b	b	a	a	b	b	a	a	a	a	b	b	b	b	a	a	b	b	b	a	b	b	a	b
S_16614_1-p226437	a	a	b	a	b	b	a	a	a	b	b	b	a	a	a	b	b	b	b	b	a	b	b	b	b	b	b	a	a	b	b	a	a	a	a	b	b	b	b	a	a	b	b	b	a	b	b	a	b
S_18936_1-p93643	a	a	b	a	a	b	a	a	a	b	b	b	a	a	a	b	b	a	a	b	a	b	b	b	b	b	b	a	a	b	b	a	a	a	a	b	b	b	a	a	a	b	b	b	a	b	b	a	b
S_18936_1-p97644	a	a	b	a	a	b	a	a	a	b	b	b	a	a	a	b	b	a	b	b	a	b	b	b	b	b	b	a	a	b	b	a	a	a	a	b	b	b	a	a	a	b	b	b	a	b	b	a	b
S_27198_1-p254278	a	a	b	a	a	b	a	a	a	b	b	b	a	a	a	b	b	b	b	b	a	b	b	b	b	b	b	a	a	b	b	a	a	a	a	b	b	b	a	a	a	b	b	b	a	b	b	a	b
BoGMS0721	a	a	b	a	a	b	a	a	a	b	b	b	a	a	a	b	b	b	b	b	a	b	b	b	b	b	b	a	a	b	b	a	a	a	a	b	b	b	a	a	a	b	b	b	b	b	b	a	b
S_15877_1-p364706	a	a	b	a	a	a	a	a	a	b	b	a	a	a	a	b	b	b	b	b	a	b	a	b	b	b	b	a	a	b	b	a	a	a	a	b	b	b	a	a	b	b	b	b	b	b	b	a	b
CB10036a	a	a	b	a	a	a	a	a	a	b	b	a	a	a	a	b	b	a	b	b	a	b	a	b	b	b	b	a	b	b	b	a	a	a	a	b	b	b	a	a	b	b	b	b	b	b	b	a	b
BoGMS1288	a	a	b	a	a	a	a	a	a	b	b	a	a	a	a	b	b	b	b	b	a	b	a	b	b	b	b	a	b	b	b	a	a	a	a	b	b	b	a	a	b	b	b	b	-	b	b	a	b
Ol10D04d	a	a	b	a	a	a	a	a	a	b	b	a	a	a	a	b	b	b	b	b	a	b	a	b	b	b	b	a	b	b	b	a	a	a	a	b	b	b	a	a	b	b	b	b	b	b	b	a	b
S_22728_1-p1343708	a	a	b	a	a	b	a	a	a	b	b	a	a	a	a	b	b	b	b	b	a	b	a	b	b	b	b	a	b	b	b	a	a	a	a	b	b	b	a	a	b	b	b	b	b	b	b	a	b
BoGMS0678	a	a	b	a	a	b	a	a	a	b	b	a	a	a	a	b	b	-	-	b	a	b	a	b	b	b	b	a	b	a	b	a	a	a	a	b	b	b	a	a	b	b	a	b	b	b	b	a	b
S_22728_1-p400151	a	a	b	a	a	b	a	a	a	b	b	a	a	a	a	b	b	b	b	b	a	b	a	b	b	b	b	a	b	a	b	a	a	a	a	b	b	b	a	a	b	b	a	b	b	b	b	a	b
S_18322_1-p1231260	a	a	b	a	a	b	a	b	a	b	b	a	a	a	a	b	b	b	b	b	a	b	a	b	b	b	b	a	b	a	b	a	a	b	b	b	b	b	a	b	b	b	a	b	a	b	b	a	b
S_18322_1-p1098285	a	a	b	a	a	b	a	b	a	b	b	a	a	a	a	b	b	b	b	b	a	b	a	b	b	b	b	a	b	a	b	a	a	b	b	b	b	b	a	b	b	b	a	b	a	b	b	a	b
S_18322_1-p1097481	a	a	b	a	a	b	a	b	a	b	b	a	a	a	a	b	b	b	b	b	a	b	a	b	b	b	b	a	b	a	b	a	a	b	b	b	b	b	a	b	b	b	a	b	b	b	b	a	b
S_18322_1-p361468	a	a	b	a	a	b	a	b	a	b	b	a	a	a	a	b	a	b	b	b	a	b	a	b	b	b	b	a	b	a	b	a	a	b	b	b	b	b	a	b	b	b	a	b	b	b	b	a	b
S_23954_1-p169806	a	b	b	b	a	b	a	b	a	b	b	a	a	a	a	b	a	b	b	b	a	b	a	b	b	b	b	a	b	a	b	a	a	b	b	b	b	b	a	b	b	b	a	b	b	b	b	a	b
S_23954_1-p48220	a	b	b	b	a	b	a	b	a	b	b	a	a	a	a	b	a	b	b	b	a	b	a	b	b	b	b	a	b	a	b	a	a	b	b	b	b	b	a	b	b	b	a	b	b	b	b	b	b
BoGMS1587	a	b	b	b	a	b	a	b	a	b	b	a	a	a	b	b	a	b	b	b	a	b	a	b	b	b	b	b	b	a	b	a	a	b	b	b	b	b	a	b	b	b	a	b	b	b	b	b	b
S03M12-1-120	b	-	b	b	a	b	a	b	a	b	b	a	a	a	b	b	a	b	b	b	a	b	a	b	b	b	b	a	b	a	b	a	a	b	b	b	b	b	a	b	b	b	a	b	b	b	b	b	b
S_16002_1-p2153186	a	b	b	b	a	b	a	b	a	b	b	a	a	a	b	b	a	b	b	b	a	b	a	b	b	b	b	b	b	a	b	a	a	b	b	b	b	b	a	b	b	b	a	b	b	b	b	b	b
S_16002_1-p2215859	a	b	b	b	a	b	a	b	a	b	b	a	a	a	b	b	a	b	b	b	a	b	a	b	b	b	b	b	b	a	b	a	a	b	b	b	b	b	a	b	b	b	a	b	a	b	b	b	b
S_16002_1-p2026087	b	b	b	b	a	b	a	b	a	b	b	a	a	a	b	b	a	b	b	b	a	b	a	b	b	b	b	b	b	a	b	a	a	b	b	b	b	b	a	b	b	b	a	b	a	b	b	b	b
S_16002_1-p1395730	b	b	b	b	a	b	a	b	a	b	b	a	a	a	b	b	a	b	b	b	a	b	a	b	b	b	b	b	b	a	b	a	a	b	b	b	b	b	a	b	b	b	a	b	b	b	b	b	b
S_16002_1-p772984	b	b	b	b	a	b	a	b	a	b	b	a	a	a	b	b	a	b	b	b	a	b	b	b	b	b	b	b	b	a	b	a	a	b	b	b	b	b	a	b	b	b	a	b	a	b	b	b	b
S_16002_1-p650113	b	b	b	b	a	b	a	b	a	b	b	a	a	a	b	b	a	b	b	b	a	b	b	b	b	b	b	b	b	a	b	a	a	b	b	b	b	b	a	b	b	b	a	b	b	b	b	b	b
S_27677_1-p247580	b	b	b	b	b	a	a	b	a	b	b	a	a	a	b	b	a	b	b	b	a	b	b	b	b	b	b	b	b	a	a	a	a	b	b	b	b	b	b	b	b	b	a	b	a	a	b	b	a
CB10057	b	b	b	b	a	b	a	b	a	b	b	a	a	a	b	b	a	b	b	b	a	b	b	b	b	b	b	b	b	a	b	a	a	b	b	b	b	b	a	b	b	b	a	b	b	a	b	b	a
S_16352_1-p1364481	b	b	b	b	a	a	a	b	a	b	b	a	a	a	b	b	a	b	b	b	a	b	b	b	b	b	b	b	b	a	b	a	a	b	b	b	b	b	a	b	b	b	a	b	a	a	b	b	a
BRAS051	b	b	b	b	a	a	a	b	a	b	b	a	a	a	b	b	a	b	b	b	a	b	b	b	b	b	b	b	b	a	b	a	a	b	b	b	b	b	a	b	b	b	a	b	b	a	b	b	a
S_20646_1-p421504	b	b	b	b	b	a	a	b	a	b	b	a	a	a	b	b	a	b	b	b	a	b	b	b	b	b	b	b	b	a	b	a	a	b	b	b	b	b	b	b	b	b	a	b	a	a	b	b	a
S_20646_1-p132829	b	b	b	b	b	a	a	b	a	b	b	a	a	a	b	b	a	b	b	b	a	b	b	b	b	b	b	b	b	a	b	a	a	b	b	b	b	b	b	b	b	b	a	b	b	a	b	b	a
S_27677_1-p22874	b	b	b	b	b	a	a	b	a	b	b	a	a	a	b	b	a	b	b	b	a	b	b	b	b	b	b	b	b	a	b	a	a	b	b	b	b	b	b	b	b	b	a	b	b	a	b	b	a
S_19523_1-p149	b	b	b	b	b	a	a	b	a	b	b	a	a	a	b	b	a	b	b	b	a	b	b	b	b	b	b	b	b	a	b	a	a	b	b	b	b	b	b	b	b	b	a	b	b	a	b	b	a
S_18482_1-p268565	b	b	b	b	b	a	a	b	a	b	b	a	a	a	b	b	a	b	b	b	a	b	b	b	b	a	b	b	b	a	b	a	a	b	b	b	b	b	b	b	b	b	a	b	b	a	b	b	a
BOGMS1117b	b	b	b	b	b	a	a	-	a	b	b	a	a	a	b	b	a	b	b	b	a	b	b	b	b	a	b	b	b	a	b	a	a	b	b	b	b	b	b	b	b	b	a	b	b	a	b	b	a
BoGMS1154	b	b	b	b	b	a	a	b	a	b	b	a	a	a	b	b	a	b	b	b	a	b	b	b	b	a	b	b	b	a	b	a	a	-	b	b	b	b	b	b	-	b	a	b	b	a	b	b	a
S_18482_1-p90983	b	b	b	b	a	a	a	b	a	b	b	a	a	a	b	b	a	b	b	b	a	b	b	b	b	a	b	b	b	a	b	a	a	b	b	b	b	b	a	b	b	b	a	b	b	a	b	b	a
S_17521_1-p1269891	b	b	b	b	a	a	a	-	a	b	b	a	a	a	b	b	a	b	b	b	a	b	b	b	b	a	b	b	b	a	b	a	a	b	b	b	b	b	a	b	a	b	a	b	b	a	b	b	a
FITO222	b	b	b	b	a	b	a	b	a	b	b	a	a	a	b	b	a	b	b	b	a	b	b	b	b	a	b	b	b	a	b	a	a	b	b	b	b	b	a	a	a	b	a	b	b	a	b	b	a
BoGMS1442	b	b	a	b	a	b	a	b	b	b	b	a	a	a	b	b	a	b	b	b	a	b	b	b	b	a	b	b	b	a	b	a	a	b	b	b	b	-	a	a	a	b	a	b	-	a	b	b	a
S_17521_1-p302471	b	b	a	b	a	b	a	b	a	b	b	a	a	a	b	b	a	a	b	b	a	b	b	b	b	a	b	b	b	a	b	a	a	b	b	b	b	b	a	a	a	b	a	b	b	a	b	b	a
S_17521_1-p299252	b	b	a	b	a	b	a	b	a	b	b	a	a	a	b	b	a	a	b	b	a	b	b	b	b	a	b	b	b	a	b	a	a	b	b	b	b	b	a	a	a	b	a	b	a	a	b	b	a
S_17521_1-p88281	b	b	a	b	a	b	a	b	a	b	b	a	a	a	b	b	a	a	b	a	a	b	b	b	b	a	b	b	b	a	b	a	a	b	b	b	b	b	a	a	a	b	a	b	b	a	b	b	a
S_28562_1-p23696	b	b	a	b	a	b	a	b	b	b	b	a	a	a	b	b	a	a	b	a	b	b	b	b	b	a	b	b	b	a	b	a	a	b	b	b	b	b	a	a	a	b	a	b	b	a	b	b	a
S_17298_1-p100976	b	b	a	b	a	b	a	b	b	b	b	a	a	a	b	b	a	a	b	a	b	b	b	b	b	a	b	b	b	a	a	a	a	b	b	b	a	b	a	a	a	b	a	b	b	a	b	b	a
S_17298_1-p235944	b	b	a	b	a	b	a	b	b	b	b	a	a	a	b	b	a	a	b	a	b	b	b	b	b	a	b	b	b	a	a	a	a	b	b	a	a	b	a	a	a	b	a	b	-	a	b	b	a
S_17298_1-p290841	b	b	a	b	a	b	a	b	b	b	b	a	a	a	b	b	a	a	b	a	b	b	b	b	b	a	b	b	b	a	a	a	a	b	b	a	a	b	a	a	a	b	a	b	b	a	b	b	a
S_17298_1-p1972479	b	b	a	b	a	b	a	b	b	b	b	a	a	a	b	a	a	a	b	a	b	a	b	b	b	a	b	b	a	a	a	a	a	b	b	a	a	b	a	a	a	a	a	b	b	a	b	b	a
S_17298_1-p1159391	b	b	a	b	a	b	a	b	b	b	b	a	a	a	b	a	a	a	a	a	b	a	b	b	b	a	b	b	a	a	a	a	a	b	b	a	a	b	a	a	a	a	a	b	b	a	b	b	a
S_17298_1-p1108841	b	b	a	b	a	b	a	b	b	b	b	a	a	a	b	a	a	a	a	a	b	a	b	b	b	a	b	b	a	a	a	a	a	b	b	a	a	b	a	a	a	a	a	b	-	a	b	b	a
S_23350_1-p394579	b	b	a	b	a	b	a	b	a	b	b	a	a	a	b	a	a	a	a	a	a	a	b	b	b	a	b	b	a	a	a	a	a	b	b	a	a	b	a	a	a	a	a	b	b	a	b	b	a
S_16310_1-p44871	b	b	a	b	a	b	a	b	a	b	b	a	a	a	b	a	b	a	a	a	a	a	b	b	b	a	b	b	a	a	a	a	a	b	b	a	a	b	a	a	a	a	a	b	b	a	b	b	a
S_19026_1-p184842	b	a	a	a	a	b	b	b	a	b	b	a	a	a	b	a	b	a	a	a	a	a	b	b	b	a	b	b	a	a	a	a	b	b	b	a	a	b	a	a	a	a	a	b	b	a	b	b	a
S_19026_1-p55713	b	a	a	a	a	b	b	b	a	b	b	a	a	a	b	a	b	a	a	a	a	a	b	b	b	a	b	b	a	a	a	a	b	b	b	a	a	b	a	a	a	a	a	b	a	a	b	b	a
S_18855_1-p144697	a	a	a	a	a	b	b	a	a	b	b	a	b	b	b	a	b	a	a	a	a	a	b	b	b	a	b	b	a	a	a	a	b	b	b	a	a	b	a	a	b	a	a	b	a	a	b	b	a
S_15695_1-p775802	b	a	a	a	a	b	b	a	a	b	b	a	b	a	b	a	b	a	a	a	a	a	b	b	b	a	b	b	a	a	a	a	b	b	b	a	a	b	a	a	a	a	a	b	a	a	b	b	a
S_16092_1-p545242	b	a	a	a	a	b	b	a	a	b	b	a	b	a	b	a	b	a	b	a	a	a	b	b	b	a	b	b	a	a	a	a	b	b	b	a	a	b	a	a	a	a	a	b	b	a	b	b	a
S_16092_1-p700671	b	a	a	a	a	b	b	a	a	b	b	a	b	a	b	a	b	a	a	a	a	a	b	a	b	a	b	b	a	a	a	a	b	b	b	a	a	b	a	a	a	a	a	b	b	a	b	b	a
S_16130_2-p376596	b	a	a	a	a	b	b	a	a	b	b	a	b	a	b	a	b	a	a	a	a	a	b	b	b	a	b	b	a	a	a	a	b	b	b	a	a	b	a	a	a	a	a	b	b	a	b	b	a
BoGMS0756b	b	a	a	a	a	b	b	a	a	b	b	a	b	a	b	a	b	a	a	a	a	a	b	b	b	a	b	b	a	a	a	a	b	b	b	a	a	b	a	a	a	a	a	b	b	a	b	b	a
HBr311	b	a	a	a	a	b	b	a	a	b	b	a	b	a	b	-	-	-	a	a	a	a	b	b	b	b	b	b	a	a	a	a	b	b	b	a	a	b	a	a	a	a	a	b	b	a	b	b	a
Ol13A10	a	a	a	a	a	b	b	a	a	b	b	a	b	a	b	a	b	a	a	a	a	a	b	b	b	a	b	b	a	a	a	a	b	b	b	a	a	b	a	a	a	a	a	b	b	a	b	b	a
S_17044_1-p612759	a	a	a	a	a	b	b	a	a	b	b	a	b	a	b	a	b	a	a	a	a	a	b	b	b	a	b	b	a	a	a	a	b	b	b	a	a	b	a	a	a	a	a	b	b	a	b	b	a
S_18855_1-p144947	a	a	a	a	a	b	b	a	a	b	b	a	b	a	b	a	b	a	a	a	a	a	b	b	b	a	b	b	a	a	a	a	b	b	b	a	a	b	a	a	a	a	a	b	a	a	b	b	a
S_18356_1-p293063	a	a	a	a	a	b	b	a	a	b	b	a	b	a	b	b	b	a	a	a	a	a	b	b	b	a	b	b	a	a	a	a	b	b	b	a	a	b	a	a	a	a	a	b	a	a	b	b	a
S_19310_1-p75767	a	a	a	a	a	b	b	a	a	b	b	a	b	a	b	b	b	a	a	a	a	a	b	b	b	a	b	b	a	a	b	a	b	b	b	a	b	b	a	b	a	a	a	b	a	a	b	b	a
S_18356_1-p39463	a	a	a	a	a	b	b	a	a	b	b	a	b	a	b	b	b	a	a	a	a	a	b	b	b	a	b	b	a	a	b	a	b	b	b	a	b	b	a	b	a	a	a	b	b	a	b	b	a
sN2032	b	b	b	a	a	b	b	a	a	b	b	a	b	a	a	b	b	b	a	a	a	a	b	b	b	a	b	b	a	a	b	a	b	b	a	a	b	b	a	b	a	a	a	b	b	a	b	b	a
BnGMS350	b	b	b	a	a	b	b	a	a	b	b	a	b	a	a	b	b	b	a	a	a	a	b	b	b	a	b	a	a	a	b	a	b	b	a	a	b	b	a	b	a	b	a	b	b	a	b	b	a
BoGMS0774b	a	a	b	-	a	b	b	a	a	b	b	a	b	a	a	-	b	b	a	a	a	b	b	b	b	a	b	a	a	a	-	a	b	b	a	a	b	b	a	b	a	a	a	b	b	a	b	b	a
S_22002_1-p81223	a	a	b	a	a	b	b	a	a	b	b	a	b	a	a	b	b	b	a	a	a	a	b	b	b	a	b	a	a	a	b	a	b	b	a	a	b	b	a	b	a	a	a	b	a	a	b	b	a
Na10G06	a	a	b	a	a	b	b	a	a	b	b	a	b	a	a	b	b	b	a	a	a	a	b	b	b	a	b	a	a	a	b	a	b	b	a	a	b	b	a	b	a	a	a	b	-	a	b	b	a
BnGMS273	a	a	-	a	a	b	b	a	a	b	b	a	b	a	a	b	b	b	a	a	a	a	b	b	b	a	b	a	a	a	b	a	b	b	a	a	b	b	a	b	a	a	a	-	b	a	b	b	a
S11M30-180	a	a	b	a	a	b	b	a	a	b	b	a	b	a	a	b	b	b	a	a	a	a	b	b	b	a	b	a	a	-	b	a	b	b	a	a	b	b	a	b	a	a	a	b	b	a	b	b	a
BoGMS1343	a	a	b	a	a	b	b	a	a	b	b	a	b	a	a	b	b	b	a	a	a	a	b	b	b	a	b	a	a	a	b	a	b	b	a	a	b	b	a	b	a	a	a	b	b	a	b	b	a
S_19702_1-p314492	a	a	b	a	a	b	b	a	a	b	b	a	b	a	a	b	b	b	a	a	a	a	b	b	b	a	b	a	a	a	b	a	b	b	a	a	b	b	a	b	a	a	a	b	b	a	b	b	a
BoGMS1064	a	a	b	a	a	b	b	a	a	b	b	a	b	a	a	b	b	b	-	a	a	a	b	b	b	a	b	a	a	a	b	a	b	b	a	a	b	b	a	b	a	a	a	b	b	a	b	b	a
BoGMS0137	a	a	b	a	a	b	b	a	a	b	b	a	b	a	a	b	b	b	b	a	a	a	b	b	b	a	b	a	a	a	b	a	b	b	a	a	b	b	a	b	a	a	a	b	b	a	b	b	a
S_27747_1-p20694	a	a	b	a	b	b	b	a	a	b	b	a	b	a	a	b	b	b	a	a	a	a	b	b	b	a	b	a	a	b	b	a	b	b	a	a	b	b	b	b	a	a	a	b	b	a	b	b	a
S_18557_1-p61030	a	a	b	a	b	b	b	a	a	b	b	a	b	a	a	b	b	b	a	a	a	a	b	b	b	a	b	a	a	b	b	a	b	b	a	a	b	b	b	b	a	a	a	a	a	a	b	b	a
S_17440_1-p306539	a	a	b	a	b	b	b	a	a	b	b	a	b	a	a	b	b	b	a	a	a	a	b	b	b	b	b	a	a	b	b	a	b	b	a	a	b	b	b	b	a	a	a	a	a	a	b	b	a
BnGMS372	a	a	b	a	b	b	b	a	a	b	b	a	b	a	a	b	b	b	a	a	a	a	b	b	b	b	b	a	a	b	b	a	b	b	a	a	b	b	b	b	a	a	a	a	b	a	b	b	a
S_17440_1-p523867	a	a	b	a	b	b	b	a	a	b	b	a	b	a	a	b	b	b	a	a	a	a	b	b	b	b	b	a	a	b	b	a	b	b	a	a	b	b	b	b	a	a	a	a	b	a	b	b	a
S08M31-150	a	a	b	a	b	b	b	a	a	b	b	a	b	a	a	b	b	b	a	b	a	a	b	b	b	b	b	a	a	b	b	a	b	b	a	a	b	b	b	b	a	a	a	a	a	a	b	b	a
S07M32-080	a	a	b	a	b	b	b	a	a	b	b	a	b	a	a	b	b	b	a	b	a	a	b	b	b	b	b	a	a	b	b	a	b	b	a	a	b	b	b	b	a	a	a	a	b	a	b	b	a
S_16394_1-p2335614	a	a	b	a	b	b	b	a	a	b	b	a	b	a	a	b	a	b	a	b	a	a	b	b	b	b	b	a	a	b	b	a	b	a	a	a	b	b	b	b	a	a	a	a	-	a	b	b	a
S_16394_2-p677319	b	a	b	a	b	b	b	a	a	b	b	a	b	a	a	b	a	a	a	b	a	a	b	a	b	b	b	a	a	b	b	a	b	a	a	a	b	b	b	b	a	a	a	a	a	a	b	b	a
S_16394_2-p101403	b	a	b	a	b	b	b	a	a	b	b	a	b	a	a	b	a	b	a	b	a	a	b	a	b	b	b	a	a	b	b	a	b	a	a	a	b	b	b	b	a	a	a	a	b	a	b	b	a
S_16394_2-p178524	b	a	b	a	b	b	b	a	a	b	b	a	b	a	a	b	a	b	a	b	a	a	b	a	b	b	b	a	a	b	b	a	b	a	a	a	b	b	b	b	a	a	a	a	b	a	b	b	a
Ol13C12	b	a	b	a	b	b	b	a	a	b	b	a	b	a	a	b	a	b	a	b	a	a	b	a	b	b	b	a	a	b	b	a	b	a	a	a	b	b	b	b	a	a	a	a	b	a	b	b	a
S07M12-1-260	b	a	b	a	b	b	b	a	a	b	b	a	b	a	a	b	a	b	a	b	a	a	b	a	b	b	b	a	a	-	b	a	b	a	a	a	b	b	b	b	a	a	a	a	b	a	b	b	a
S_18602_1-p130584	b	a	b	a	b	b	b	a	a	b	b	a	b	a	a	b	a	b	a	b	a	a	b	a	b	b	b	a	a	b	b	a	b	a	a	a	b	b	b	b	a	a	a	a	b	a	b	b	a
MR049	b	a	b	a	b	b	b	a	a	b	b	a	b	a	a	b	a	b	a	b	a	a	b	a	b	b	b	a	a	b	b	a	b	a	a	a	a	b	b	b	a	a	a	a	b	a	b	b	a
S_17042_1-p319410	b	a	b	a	b	b	b	b	a	b	b	a	b	a	a	b	a	b	a	b	a	a	b	a	b	b	b	a	a	b	b	a	b	a	a	a	b	b	b	b	a	a	a	a	b	a	b	b	a
S_17042_1-p458609	b	a	b	a	b	b	b	b	a	b	b	a	b	a	a	b	a	b	a	b	a	a	b	b	b	b	b	a	b	b	b	a	b	a	a	a	b	b	b	b	a	a	a	a	b	a	b	b	a
Ol13H09	b	a	b	a	b	b	b	b	b	b	b	a	b	a	a	b	a	b	b	b	a	a	b	a	b	b	b	a	a	b	b	a	a	a	a	a	b	b	b	b	a	a	a	a	a	a	b	b	a
S_21820_1-p848492	b	a	b	a	b	b	b	a	b	b	b	a	b	b	b	b	b	b	b	a	b	b	b	b	b	a	b	b	a	b	b	a	b	b	b	a	b	b	b	b	b	b	a	b	b	b	b	b	b
MR119b	b	a	b	a	b	b	b	a	b	b	a	b	b	b	b	b	a	b	b	b	b	b	b	b	a	a	a	b	a	b	b	a	b	b	b	a	b	a	b	b	b	a	a	b	b	b	a	b	b
CB10045	b	a	b	a	b	b	b	a	b	b	a	b	b	b	b	b	a	b	b	b	b	b	b	b	a	a	a	b	a	b	b	a	b	b	b	a	b	a	b	b	b	b	a	b	a	b	a	b	b
S_16822_1-p59416	b	a	b	a	b	b	b	a	b	b	a	b	b	b	b	b	a	b	b	b	b	b	b	b	a	a	a	b	a	b	b	a	b	b	b	a	b	a	b	b	b	b	a	b	a	b	a	b	b
S_19248_1-p235858	b	a	b	a	b	b	b	a	b	b	a	a	b	b	b	b	a	a	a	a	b	b	b	b	a	a	a	b	a	b	b	a	b	b	b	a	b	a	b	b	b	b	a	b	a	b	a	b	b
S_18440_1-p136132	b	a	b	a	b	b	b	a	b	b	a	a	b	b	b	b	a	a	b	a	b	b	b	b	a	a	a	b	a	b	b	a	b	b	b	a	b	a	b	b	b	b	a	b	a	b	a	b	b
S13M41-180	b	a	b	a	b	b	b	a	b	b	a	a	b	b	b	b	a	b	b	a	b	b	b	b	a	a	a	b	a	b	b	a	b	b	b	a	b	a	b	b	b	b	a	b	a	b	a	b	b
BoGMS0416	b	a	b	a	b	b	b	a	b	b	a	a	b	b	b	b	a	b	b	b	b	b	b	b	a	a	a	b	a	b	b	a	b	b	b	a	b	a	b	b	b	b	a	b	a	b	a	b	b
B050K06	b	a	b	a	b	b	b	a	b	b	a	a	b	b	b	b	a	a	b	a	b	b	b	b	a	a	a	b	a	b	b	a	b	b	b	a	b	a	b	b	b	b	a	b	a	b	a	b	b
S_19248_1-p187769	b	a	b	a	b	b	b	a	b	b	a	a	b	b	b	b	a	b	b	a	b	b	b	b	a	a	a	b	a	b	b	a	b	b	b	a	b	a	b	b	b	b	a	b	a	b	a	b	b
S_15908_1-p1098050	b	a	b	a	b	b	b	a	b	b	a	a	b	b	b	b	a	b	b	a	b	b	a	b	a	a	a	b	a	b	b	a	b	b	b	a	b	a	b	b	b	b	a	b	a	b	a	b	b
S_15908_1-p301046	b	a	b	a	b	b	b	a	b	b	a	a	b	b	b	b	a	b	b	a	b	b	a	b	a	a	a	b	a	b	b	a	b	b	b	a	b	a	b	b	b	b	a	b	a	b	a	b	b
BnGMS479	b	a	b	a	b	b	b	a	b	b	a	a	b	b	b	b	a	a	b	a	b	b	a	b	a	a	a	b	a	b	b	b	b	b	b	a	b	a	b	b	b	b	a	b	a	b	a	b	b
S_16534_1-p1458867	b	a	b	a	b	b	b	a	b	b	a	a	b	b	b	b	a	b	b	a	b	b	a	b	a	a	a	b	a	b	b	b	b	b	b	a	b	a	b	b	b	b	a	b	a	b	a	b	b
BoGMS0501	b	a	b	a	b	b	b	a	b	b	a	a	b	-	-	b	a	b	b	a	b	b	a	b	a	a	a	b	a	b	b	b	b	b	b	a	b	a	b	b	b	b	a	b	a	b	a	b	b
S_16534_1-p1507780	b	a	b	a	b	b	b	a	b	b	a	a	b	b	b	b	a	a	b	a	b	b	a	b	a	a	a	b	a	b	b	b	b	b	b	a	b	a	b	b	b	b	a	b	a	b	a	b	b
S_16534_1-p1220713	b	a	b	a	b	b	b	b	b	b	a	a	b	b	b	b	a	b	b	a	b	b	a	b	a	a	a	b	a	b	b	b	b	b	b	a	b	a	b	b	b	b	a	b	a	b	a	b	b
S_16534_1-p1357851	b	a	b	a	b	b	b	b	b	b	a	a	b	b	b	b	a	a	a	a	b	b	a	b	a	a	a	b	a	b	b	b	b	b	b	a	b	a	b	b	b	b	a	b	a	b	a	b	b
S_16534_1-p1162866	b	a	b	a	b	b	b	b	b	b	a	a	b	b	b	b	a	-	b	a	b	b	a	b	a	a	a	b	a	b	b	b	b	b	b	a	b	a	b	b	b	b	a	b	a	b	a	b	b
BoGMS1219	b	a	b	a	b	b	b	b	b	b	a	a	b	b	b	b	a	b	b	a	b	b	a	b	a	a	a	b	a	b	b	b	b	b	b	a	b	a	b	b	b	b	a	b	a	b	a	b	b
S_16214_1-p347223	b	a	b	a	b	b	b	b	b	b	a	a	b	b	b	b	a	a	b	a	b	b	a	b	a	a	a	b	a	b	b	b	b	b	b	a	b	a	b	b	b	b	a	b	a	b	a	b	b
CNU286b	b	a	b	a	b	b	b	b	b	b	a	a	b	b	b	b	a	b	b	a	b	b	a	b	a	a	a	b	a	b	b	b	b	b	b	a	b	a	b	b	b	b	a	b	a	b	a	b	b
sS2277	b	a	b	a	b	b	b	b	b	b	a	a	b	b	b	b	a	a	b	a	b	b	a	b	a	a	a	b	a	b	b	b	b	b	b	a	b	a	b	b	b	b	a	b	a	b	a	b	b
S_16876_1-p680994	b	a	b	a	b	b	b	b	b	b	b	b	a	a	a	b	a	b	b	b	b	b	a	a	a	a	a	a	b	a	b	a	b	a	a	b	b	b	b	b	b	b	a	b	b	b	b	a	b
S_16394_1-p411867	b	a	b	a	b	b	b	b	b	b	b	b	a	a	a	b	a	b	b	b	b	b	a	b	a	a	a	a	b	a	b	a	b	a	b	b	b	b	b	b	b	b	a	b	b	b	b	a	b
BnGMS462	b	a	b	a	b	b	b	b	b	b	b	b	a	a	a	b	a	b	b	b	b	b	a	b	a	a	a	a	b	a	b	a	b	a	a	b	b	b	b	b	b	b	a	b	b	b	b	a	b
BRAS021	b	a	b	a	b	b	b	b	b	b	b	b	a	a	a	b	a	b	b	b	b	b	a	b	a	a	a	a	b	a	b	a	b	a	a	b	b	b	b	b	b	b	a	b	-	b	b	a	b
S_16876_1-p397423	b	a	b	a	b	b	b	b	b	b	b	b	a	a	a	b	a	b	b	b	b	b	a	b	a	a	a	a	b	a	b	a	b	a	a	b	b	b	b	b	b	b	a	b	a	b	b	a	b
S_16214_1-p40152	b	b	b	b	b	b	a	b	b	b	a	a	b	b	b	b	a	b	b	a	b	b	a	b	a	a	b	b	a	b	b	b	a	b	b	a	b	a	b	b	b	b	a	b	a	b	a	b	b
S_16394_1-p60781	b	a	b	a	b	b	b	b	b	b	b	b	a	a	a	b	a	b	b	b	b	b	a	b	a	a	a	a	b	a	b	a	b	a	b	a	b	b	b	b	b	b	a	b	b	b	b	a	b
S_16770_1-p3754438	b	b	b	b	b	b	a	b	b	b	a	a	b	b	b	b	a	b	b	a	b	b	a	b	a	a	b	b	a	b	b	b	a	b	b	a	b	a	b	b	b	b	a	b	a	b	a	b	b
CB10092	b	a	b	a	b	b	b	b	b	b	b	b	a	a	a	a	a	b	b	b	b	b	a	b	a	a	a	a	b	a	b	a	b	b	a	b	b	b	b	b	b	b	a	b	b	b	b	a	b
S_27469_1-p80430	b	b	a	b	b	b	a	b	b	b	a	a	b	b	b	b	a	a	b	a	b	b	a	b	a	a	b	b	a	b	b	b	a	b	b	a	b	a	b	b	b	b	a	b	a	b	a	b	b
S_16027_1-p386406	b	b	a	b	b	b	a	b	b	b	a	a	b	b	b	b	a	a	b	a	b	b	a	b	a	a	b	b	a	b	b	b	a	b	b	b	b	a	b	b	b	b	a	b	-	b	a	b	b
S_16027_1-p326727	b	b	a	b	b	b	a	b	b	b	a	a	b	b	b	b	a	a	b	a	b	b	a	b	a	a	b	b	a	b	b	b	a	b	b	b	b	a	b	b	b	b	a	b	a	b	a	b	b
FITO210	b	b	b	a	b	b	b	b	b	b	b	a	a	a	a	a	a	b	b	b	b	b	b	b	a	b	a	a	b	a	b	a	b	b	a	b	b	b	b	b	b	b	a	b	b	b	b	a	b
S_15798_1-p456502	b	a	b	a	b	b	b	b	b	b	b	a	a	a	a	a	a	b	b	b	b	b	b	b	a	b	a	a	b	a	b	a	b	b	a	b	b	b	b	b	b	b	a	b	b	b	b	a	b
S_16027_1-p70704	b	b	a	b	b	b	a	b	b	a	a	a	b	b	b	b	a	a	b	a	b	b	a	b	a	a	b	b	a	b	b	b	a	b	b	b	b	a	b	b	b	b	a	b	a	b	a	b	b
S_23974_1-p14812	b	b	a	b	b	b	a	b	b	a	a	a	b	b	b	b	a	a	b	a	b	b	b	b	a	b	b	b	a	b	b	b	a	b	b	b	b	a	b	b	b	b	a	b	a	b	a	b	b
S_15838_1-p85682	b	b	a	b	b	a	a	b	b	a	b	a	b	b	b	b	a	a	b	a	b	b	a	b	a	a	b	b	a	b	b	b	a	b	b	b	b	b	b	b	b	b	a	b	b	b	b	b	b
S_20079_1-p489358	b	a	b	a	b	b	b	b	b	a	a	a	a	a	a	a	a	b	b	b	b	b	b	b	a	b	a	a	b	a	b	a	b	b	a	b	b	a	b	b	b	b	a	b	-	b	a	a	b
Ol10B06	b	a	b	a	b	b	b	b	b	a	a	a	a	a	a	a	a	b	b	b	b	b	b	b	a	b	a	a	b	a	b	a	b	b	a	b	b	a	b	b	b	b	a	b	a	b	a	a	b
S_16976_1-p24933	b	a	b	a	b	b	b	b	b	a	a	a	a	a	a	a	a	b	b	b	b	b	b	b	a	b	a	a	b	a	b	a	b	b	a	b	b	a	b	b	b	b	a	b	a	b	a	a	b
sN11516a	b	a	b	a	b	b	b	b	b	a	a	a	a	a	a	a	a	a	b	b	b	b	b	b	a	b	a	a	b	a	b	a	b	b	a	b	b	a	b	b	b	b	a	b	a	b	a	a	b
S_26877_1-p40234	b	b	a	b	b	a	a	b	a	a	b	a	b	b	b	b	a	a	b	a	a	b	a	b	a	b	b	b	a	b	b	b	a	b	b	b	b	b	b	b	b	b	a	b	-	b	b	b	b
S_17668_1-p419	b	b	a	b	b	a	a	b	a	a	b	a	b	b	b	b	a	a	b	a	a	b	a	b	a	b	b	b	a	b	b	b	a	b	b	b	b	b	b	b	b	b	a	b	b	b	b	b	b
S_16804_2-p156230	b	a	b	a	b	b	b	b	b	a	a	a	a	a	a	a	a	b	b	b	b	b	b	b	a	b	a	a	b	a	b	a	b	b	a	b	b	a	b	b	b	b	a	b	a	b	a	b	b
S_16888_1-p569403	b	a	b	a	b	a	b	b	b	a	a	a	a	a	a	a	a	b	b	b	b	b	b	b	a	b	a	a	b	a	b	a	b	a	a	b	b	a	b	b	b	b	a	b	b	a	a	b	a
S_16888_1-p384581	b	a	b	a	b	a	b	b	b	a	a	a	a	a	a	a	a	b	b	b	b	b	b	b	a	b	a	a	b	a	b	a	b	a	a	b	b	a	b	b	b	b	a	b	b	a	a	b	a
S_16888_1-p272624	b	a	b	a	b	a	b	b	b	a	a	a	a	a	a	a	a	b	b	b	b	b	b	b	a	b	a	a	b	a	b	a	b	a	a	b	b	a	b	b	b	b	a	b	b	a	a	b	a
BoGMS0764	b	a	b	a	b	a	b	b	b	a	a	a	a	a	a	a	a	b	b	b	b	b	b	b	a	b	a	a	b	a	b	a	b	a	a	b	b	a	b	b	b	b	a	b	b	a	a	b	a
S03M11-1-100	b	a	b	a	b	a	b	b	b	a	a	a	a	a	a	a	a	b	b	b	-	b	b	b	a	b	a	a	b	-	b	a	b	a	a	b	b	a	b	b	b	b	a	b	a	a	a	b	a
S05M07-1-150	b	a	b	a	b	a	b	b	b	a	a	a	a	a	a	a	a	b	b	b	b	-	b	b	a	b	a	a	b	b	b	a	b	a	a	b	b	a	b	b	b	b	a	b	a	a	a	b	a
BoGMS1189	-	a	b	a	b	a	b	b	b	a	a	a	a	a	a	a	a	b	b	b	b	b	b	b	a	b	a	a	b	a	b	a	b	a	a	b	b	a	b	b	b	b	a	b	a	a	a	b	a
S_15585_1-p1047449	b	a	b	a	b	a	b	b	b	a	a	a	a	a	a	a	a	b	b	b	b	b	b	b	a	b	a	a	b	a	b	a	b	a	a	b	b	a	b	b	b	b	a	b	a	a	a	b	a
S_15585_1-p591026	b	a	b	a	b	a	b	b	b	a	a	a	a	a	a	a	a	a	b	b	b	b	b	b	a	b	a	a	b	a	b	a	b	a	a	b	b	a	b	b	b	b	a	b	a	a	a	b	a
S_15585_1-p1048094	b	a	b	a	b	a	b	b	b	a	a	a	a	a	a	a	a	a	b	b	b	b	b	b	a	b	a	a	b	a	b	a	b	a	a	b	b	a	b	b	b	b	a	b	a	a	a	b	a
BnGMS235	b	a	b	-	b	a	b	b	b	a	a	a	a	a	a	a	a	a	b	b	b	b	b	b	a	b	a	a	b	a	b	a	b	a	a	b	b	a	b	b	b	b	a	b	a	a	a	b	a
S_16888_1-p1037072	b	a	b	a	b	a	b	b	b	a	a	a	a	a	a	a	a	b	b	b	b	b	b	b	a	b	a	a	b	a	b	a	b	a	a	b	b	a	b	a	b	b	a	b	a	a	a	b	a
S_16888_1-p1168071	b	a	b	a	b	a	b	b	b	a	a	a	a	a	a	a	a	b	b	b	b	b	b	b	a	b	a	a	b	a	b	a	b	a	a	b	b	a	b	a	b	b	a	b	-	a	a	b	a
S_16888_1-p1382480	b	a	b	a	b	a	b	b	b	a	a	a	a	a	a	a	a	b	b	b	b	b	b	a	a	b	a	a	b	a	b	a	b	a	a	b	b	a	b	a	b	b	a	b	-	a	a	b	a
S_16888_1-p1416868	b	a	b	a	b	a	b	b	b	a	a	a	a	a	a	a	a	b	b	b	b	b	b	a	a	b	a	a	b	a	b	a	b	a	a	a	b	a	b	a	b	b	a	b	a	a	a	b	a
S_16888_1-p1866577	b	a	b	a	b	a	b	b	b	a	a	a	a	a	a	a	a	b	b	b	b	b	b	a	a	b	a	a	b	a	b	a	b	a	a	a	b	a	b	a	b	b	a	a	a	a	a	b	a
BnGMS681	b	a	b	a	b	a	b	b	b	a	a	a	a	a	a	a	a	a	b	b	b	b	b	a	a	b	a	a	b	a	b	a	b	a	a	a	b	a	b	a	b	b	a	a	a	a	a	b	a
S_20270_1-p339248	b	a	b	a	a	a	a	b	b	a	a	a	a	a	a	a	a	-	b	b	b	b	b	a	a	b	a	a	b	a	b	a	a	a	a	a	b	a	a	a	b	b	a	a	a	a	a	b	a
S_20270_1-p619866	b	a	b	a	a	a	a	b	b	a	a	a	a	a	a	a	a	b	b	b	b	b	b	a	a	b	a	a	b	a	b	a	a	a	a	a	b	a	a	a	b	a	a	a	a	a	a	b	a
S_18903_1-p211617	b	a	b	a	a	a	a	b	b	a	a	a	a	a	a	a	a	b	b	b	b	b	b	a	a	b	a	a	a	a	b	a	a	a	a	a	b	a	a	a	b	a	a	a	a	a	a	b	a
CB10493	-	a	b	a	a	a	a	b	b	a	a	a	a	a	a	a	a	a	b	b	b	b	b	a	a	b	a	a	a	a	b	a	a	a	a	a	b	a	a	a	b	a	a	a	a	a	a	b	a
S_18903_1-p577163	b	a	b	a	a	a	a	b	b	a	a	a	a	a	a	b	a	b	b	b	b	b	b	a	a	b	a	a	a	a	b	a	a	a	a	a	b	a	a	a	b	a	a	a	a	a	a	b	a
S_18903_1-p893924	b	a	b	a	a	a	a	b	b	a	a	a	a	a	a	b	a	b	b	b	b	b	b	a	a	b	a	a	a	a	b	a	a	a	a	a	b	a	a	a	b	a	a	a	a	a	a	b	a
S_18903_1-p995626	b	a	b	a	a	a	a	b	b	a	a	a	a	a	a	a	a	b	b	b	b	b	b	a	a	b	a	a	a	a	b	a	a	a	a	a	b	a	a	a	b	a	a	a	a	a	a	b	a
MR155	b	a	-	a	a	a	a	b	b	a	a	a	a	a	a	a	a	b	b	b	b	b	b	a	a	b	a	a	a	a	b	a	a	a	a	a	b	a	a	a	b	a	a	a	a	a	a	b	a
Ol11H02	b	a	b	a	a	a	a	b	b	a	a	a	a	a	a	a	a	b	b	b	b	b	b	a	a	b	a	a	a	a	b	a	a	a	a	a	b	a	a	a	b	a	a	a	a	a	-	b	a
BnGMS582	a	b	a	b	a	b	a	b	b	b	b	b	a	a	b	a	b	a	a	a	b	a	a	a	b	a	a	b	a	a	b	a	a	b	a	a	b	b	a	a	b	a	b	a	b	b	b	b	b
S_23107_1-p47992	a	b	a	b	a	b	a	b	b	b	b	b	a	a	b	a	b	a	a	a	b	a	a	a	b	a	a	b	a	a	b	a	a	b	a	a	b	b	a	a	b	a	b	a	b	b	b	b	b
S_16414_1-p1652972	a	b	a	b	a	b	a	b	b	b	b	b	a	a	b	a	b	a	a	a	b	a	-	a	b	a	a	b	a	a	b	a	a	b	a	a	b	b	a	a	b	a	b	a	a	b	b	b	b
sORH13a	a	b	a	b	a	b	a	b	b	a	b	b	a	a	b	a	b	a	a	a	b	a	a	a	b	a	a	b	a	a	b	a	a	b	a	a	b	b	a	a	a	a	b	a	b	a	b	b	a
BoGMS1470	a	b	a	b	a	b	a	b	b	a	b	b	a	a	b	a	b	a	a	a	b	a	a	a	b	a	a	b	a	a	b	a	a	b	a	a	b	b	a	a	a	a	b	a	-	a	b	b	a
S_16414_1-p620295	a	b	a	b	a	b	a	b	b	a	b	b	a	a	b	a	b	a	a	a	b	a	a	a	b	a	a	b	a	a	b	a	a	b	a	a	b	b	a	a	a	a	b	a	b	a	b	b	a
Na10G08a	a	b	a	b	a	b	a	b	b	a	b	b	a	a	b	a	b	a	a	a	b	a	a	a	b	a	a	b	a	a	b	a	a	b	a	-	b	b	a	a	a	a	b	a	b	a	b	b	a
S_16414_1-p651187	a	b	a	b	a	b	a	b	b	a	b	b	a	a	b	a	b	a	a	a	b	a	a	a	b	a	a	b	a	a	b	a	a	b	a	a	b	b	a	a	a	a	b	a	b	a	b	b	a
S_20901_1-p950532	a	b	a	b	a	b	a	b	b	a	b	b	a	a	a	a	b	a	a	a	b	a	a	a	b	a	a	a	a	a	b	a	a	b	a	a	b	b	a	a	a	a	b	a	b	a	b	b	a
S_20901_1-p920940	a	b	a	b	a	b	a	b	b	a	b	b	a	a	a	a	b	a	a	a	b	a	a	a	b	a	a	a	a	a	b	a	a	b	a	a	b	b	a	a	a	a	b	a	a	a	b	b	a
S_20901_1-p386075	a	b	a	b	a	a	a	b	b	a	b	b	a	a	a	a	b	a	a	a	b	a	b	a	b	a	a	a	a	a	b	a	a	b	a	a	b	b	a	a	a	a	b	b	a	a	b	b	a
S_20270_1-p194658	a	b	a	b	a	a	a	b	b	a	b	b	a	a	a	a	b	a	a	a	b	a	b	a	b	a	a	a	a	a	b	a	a	b	a	a	b	b	a	a	a	a	b	b	b	a	b	b	a
S_20901_1-p253025	a	b	a	b	a	a	a	b	b	a	b	b	a	a	a	a	b	a	b	a	b	a	b	a	b	a	a	a	a	a	b	a	a	b	a	a	b	b	a	a	a	a	b	b	b	a	b	b	a
S_15838_2-p101605	a	b	a	b	a	a	a	b	b	a	b	b	a	a	a	a	b	a	b	a	b	b	b	a	b	a	a	a	a	a	b	a	a	b	a	a	b	b	a	a	a	a	b	b	b	a	b	b	a
H012G24	a	b	a	b	a	a	a	b	b	a	b	b	a	a	a	a	b	a	b	a	b	b	b	a	b	a	a	a	a	a	b	a	a	b	a	a	b	b	a	a	a	a	b	b	b	a	b	b	a
S_15838_2-p115812	a	b	a	b	a	a	a	b	b	a	b	b	a	a	a	a	b	a	b	a	b	b	b	a	b	a	a	a	a	a	b	a	a	b	a	a	b	b	a	a	a	a	b	b	a	a	b	b	a
S_15712_10-p669486	a	b	a	b	a	a	a	a	b	a	b	b	a	a	a	a	b	a	b	a	b	b	b	a	b	a	a	a	a	a	b	a	a	b	a	a	b	b	a	a	a	a	b	b	-	a	b	b	a
S_17119_1-p319635	a	b	a	b	a	a	a	a	b	a	b	b	a	a	a	a	b	a	b	a	b	b	b	a	b	a	a	a	a	a	b	a	a	b	a	a	b	b	a	a	a	a	b	b	b	a	b	b	a
S_18181_1-p952071	a	b	a	b	a	a	a	a	b	a	b	b	a	a	a	a	b	a	b	a	b	b	b	a	b	a	a	a	a	a	b	b	a	b	a	b	b	b	a	a	a	a	b	b	a	a	b	b	a
S_16045_1-p235411	a	b	a	b	a	a	a	a	b	a	b	b	a	a	a	a	b	a	b	a	b	b	b	a	b	a	a	a	a	a	b	b	a	b	a	b	b	b	a	a	a	a	b	b	-	a	b	a	a
S_16045_1-p361179	a	b	a	b	a	a	a	a	b	a	b	a	a	a	a	a	b	a	b	a	b	b	b	a	b	a	a	a	a	a	b	b	a	b	a	b	b	b	a	a	a	a	b	b	-	a	b	a	a
S_16082_1-p543841	a	b	a	b	a	a	a	a	b	a	b	a	a	a	a	a	b	a	b	a	b	b	a	a	b	a	a	a	a	a	b	b	a	b	a	b	b	b	a	a	a	b	b	b	b	a	b	a	a
S_16082_1-p454878	a	b	a	b	a	a	a	a	b	a	b	a	a	a	a	a	b	a	b	a	b	b	a	a	b	a	a	a	a	a	b	b	a	b	a	b	b	b	a	a	a	b	b	b	b	a	b	a	a
BnGMS256	a	b	a	b	a	a	a	a	b	a	b	a	a	a	a	a	b	a	b	a	b	b	a	a	b	a	b	a	a	a	b	b	a	b	a	b	b	b	a	a	a	b	b	b	b	a	b	a	a
S_16082_1-p16502	a	b	a	b	a	a	a	a	b	a	b	a	a	a	a	a	b	a	b	a	b	b	a	a	b	a	b	a	a	a	b	b	a	b	a	b	b	b	a	a	a	b	b	b	b	a	b	a	a
S000324-p108	a	b	a	b	a	a	a	a	b	a	b	a	a	a	a	a	b	a	b	a	b	b	a	a	b	a	b	a	a	a	-	b	a	-	a	b	b	b	a	a	a	b	b	b	b	a	b	a	a
BoGMS0530	-	b	a	b	a	-	a	a	b	b	b	a	a	a	a	a	b	a	b	a	b	b	a	a	b	a	b	a	a	a	b	b	a	b	a	b	b	b	a	a	a	b	b	b	b	a	b	a	a
Ol10E04	a	b	a	b	a	a	a	a	b	b	b	a	a	a	a	a	b	a	b	a	b	b	a	a	b	a	b	a	a	a	b	b	a	b	a	b	b	b	a	a	a	b	b	b	b	a	b	a	a
S_20125_1-p294686	a	b	a	b	a	a	a	a	b	b	b	a	a	a	a	a	b	a	b	a	b	b	a	a	b	a	b	a	a	a	b	b	a	b	a	b	b	b	a	a	a	b	b	b	a	a	b	a	a
RA2F11	a	b	a	b	a	a	a	a	b	b	b	a	a	b	a	a	b	a	b	a	b	b	a	a	b	a	b	a	a	a	b	b	a	b	a	b	b	b	a	a	a	b	b	a	b	a	b	a	a
S_16268_1-p562038	a	b	a	b	a	a	a	a	b	b	b	a	a	b	a	a	b	a	b	a	b	b	a	a	b	a	b	a	a	a	b	b	a	b	a	b	b	b	a	a	a	b	b	a	b	a	b	a	a
S_21338_1-p636131	a	b	a	b	a	a	a	a	b	b	b	a	a	b	a	a	b	a	b	a	b	b	a	a	b	a	b	a	a	a	b	b	a	b	a	b	b	b	a	a	a	b	b	a	a	a	b	a	a
S_20125_1-p301419	a	b	a	b	a	a	a	a	b	b	b	a	a	a	a	a	b	a	a	a	b	b	a	a	b	a	b	a	a	a	b	b	a	b	a	b	b	b	a	a	a	b	b	b	a	a	b	a	a
BnGMS198	a	b	b	b	a	a	a	a	b	b	-	a	a	b	a	a	b	a	a	a	b	a	a	b	b	a	b	a	a	a	b	b	a	b	a	b	b	b	a	a	a	b	b	a	b	b	b	a	b
S_16759_1-p264813	a	b	b	b	a	a	a	a	b	b	b	a	a	b	a	a	b	b	a	a	b	a	a	b	b	a	b	a	a	a	b	b	a	b	a	b	b	b	a	a	a	b	b	a	b	b	b	a	b
MR097	a	b	b	b	a	a	a	a	b	b	b	a	a	b	a	a	b	b	b	b	b	b	b	b	b	a	b	a	a	a	b	b	a	b	a	b	b	b	b	a	a	b	b	a	b	b	b	a	b
BnGMS592	a	b	a	b	a	b	a	a	a	b	a	a	b	b	b	b	a	a	a	a	a	a	a	a	a	a	a	b	a	a	b	b	a	a	b	b	-	a	a	a	b	b	a	a	a	a	a	a	b
S13M12-2-185	a	a	a	a	a	b	a	a	b	b	a	a	b	b	b	b	a	a	a	a	b	-	a	b	a	a	a	b	a	b	b	b	a	-	b	b	b	a	a	a	b	b	a	a	a	a	a	a	a
S_17799_1-p1552350	a	a	a	a	a	b	a	a	b	b	a	a	b	b	b	b	a	a	a	a	b	a	a	b	a	a	a	b	a	a	b	b	a	a	b	b	b	a	a	a	b	b	a	a	a	a	a	a	a
S_20079_1-p68503	a	a	a	a	a	a	a	a	b	b	a	a	b	a	b	a	a	a	a	a	b	a	a	b	a	a	a	b	a	a	a	b	a	a	b	b	a	a	a	a	b	b	a	a	a	a	a	a	a
S_16874_1-p325339	a	a	a	a	a	a	a	a	b	b	a	a	b	a	b	a	a	a	a	a	b	a	a	b	a	a	a	b	a	a	a	b	a	a	b	a	a	a	a	a	b	b	a	a	a	a	a	a	a
S_18807_1-p618032	a	a	a	a	a	a	a	a	b	b	a	a	b	a	b	a	a	a	a	a	b	a	a	b	a	a	b	b	a	a	a	a	a	a	b	a	a	a	a	a	b	b	a	a	a	a	a	a	a
S_16231_1-p563765	a	a	a	a	a	a	a	a	b	b	a	a	b	a	b	a	a	a	a	a	b	a	a	b	a	a	b	b	a	a	a	a	a	a	b	a	a	a	a	a	b	b	a	a	a	a	a	a	a
S_15818_1-p2383330	a	a	a	a	a	a	a	a	b	b	a	a	b	a	b	a	a	a	a	a	b	a	a	b	a	a	b	b	a	a	a	a	a	a	b	a	a	a	a	a	a	b	a	a	a	a	a	a	a
S_15763_1-p1496034	a	a	a	a	a	a	a	a	b	b	a	a	b	a	b	a	a	a	a	a	b	a	a	b	a	a	b	b	a	a	a	a	a	a	b	a	a	a	a	a	a	b	a	a	a	a	a	a	a
S_15763_1-p1459784	a	a	a	a	a	a	a	a	b	b	a	a	b	a	b	a	a	a	a	a	b	a	a	b	a	a	b	b	a	a	a	a	a	a	b	a	a	a	a	a	a	b	a	a	a	a	a	a	a
S02M08-2-170	a	a	a	a	a	a	a	a	b	b	a	a	b	a	b	a	b	a	a	a	b	a	a	b	a	a	b	b	a	-	a	b	a	a	b	a	a	a	a	a	a	b	a	a	a	a	a	a	a
S_15763_1-p1413613	a	a	a	a	a	a	a	a	b	b	a	a	b	a	b	a	b	a	a	b	b	a	a	b	a	a	b	b	a	a	a	b	a	a	b	a	a	a	a	a	a	b	a	a	a	a	a	a	a
A07-p15545260	a	a	a	a	a	a	a	a	b	b	a	a	b	a	b	a	b	a	a	b	b	a	a	b	a	a	b	b	a	a	a	b	a	a	b	a	a	a	a	a	a	b	a	a	a	a	a	a	a
BoGMS1530	a	a	a	a	a	a	a	a	b	b	a	a	b	a	b	a	b	a	a	b	b	a	a	b	a	a	b	b	a	a	a	b	a	a	b	a	a	a	a	a	a	b	a	a	a	a	a	a	a
S07M12-1-350	a	a	a	a	a	a	a	a	b	b	a	a	b	a	b	a	b	a	a	b	b	a	a	b	a	a	b	b	a	-	a	b	a	a	b	a	a	a	a	a	a	b	a	a	a	a	a	a	a
S_23200_1-p3350	a	a	a	a	a	a	a	a	b	b	a	a	b	a	b	a	b	a	a	b	b	a	a	b	a	a	b	b	a	a	a	b	a	a	b	a	a	a	a	a	a	b	a	a	a	a	a	a	a
A07-p16724761	a	a	a	a	a	a	a	a	b	b	a	a	b	a	b	a	b	a	b	b	b	a	a	b	a	a	b	b	a	a	a	b	a	a	b	a	a	a	a	a	a	b	a	a	a	a	a	a	a
A07-p16919955	a	a	a	a	a	a	a	a	b	b	a	a	b	a	b	a	b	a	a	b	b	a	a	b	a	a	b	b	a	a	a	b	a	a	b	a	a	a	a	a	a	b	a	a	b	a	a	a	a
S_18206_1-p142860	a	a	a	a	a	a	a	a	b	b	a	a	b	a	b	a	b	a	a	b	b	a	a	b	b	a	b	b	a	a	a	b	a	a	b	a	a	a	a	a	a	b	a	a	a	b	a	a	b
MR133.1	a	a	a	a	a	a	a	b	b	b	a	a	b	a	b	a	a	a	a	a	b	a	a	b	b	a	b	b	a	a	a	a	a	a	b	a	a	a	a	a	a	b	a	a	a	b	a	a	b
S_15818_2-p1238506	a	a	a	a	a	a	a	b	b	b	a	a	b	a	b	a	b	a	a	b	b	a	a	b	b	a	b	b	a	a	a	b	a	a	b	a	a	a	a	a	a	b	a	a	a	b	a	a	b
S_15818_2-p1874488	a	a	a	a	a	a	a	b	b	b	a	a	b	a	b	a	b	a	a	b	b	a	a	b	b	a	b	b	a	a	a	b	a	a	b	a	a	a	a	a	a	b	a	a	b	b	a	a	b
S_15818_2-p1945816	a	a	a	a	a	a	a	b	b	b	a	a	b	a	b	a	b	b	a	b	b	a	a	b	b	a	b	b	a	a	a	b	a	a	b	a	a	a	a	a	a	b	a	a	b	b	a	a	b
S_16510_1-p279825	a	a	a	a	a	a	a	b	b	b	a	a	b	a	b	a	b	a	a	b	b	a	a	b	b	a	b	b	a	a	b	b	a	a	b	a	b	a	a	a	a	a	a	a	a	b	a	a	b
S_18439_1-p647294	a	a	a	a	a	a	a	b	b	b	a	a	b	a	b	a	b	b	a	b	b	a	a	b	b	a	b	b	a	a	b	b	a	a	b	a	b	a	a	a	a	a	a	a	a	b	a	a	b
S_18002_1-p240843	a	a	a	a	a	a	a	b	b	b	a	a	b	a	b	b	b	a	a	b	b	a	a	b	b	a	b	b	a	a	b	b	a	a	b	a	b	a	a	a	a	a	b	a	a	b	a	a	b
S13M20-250	a	a	a	a	a	a	a	b	b	b	a	a	b	a	b	a	b	a	a	b	b	a	a	b	b	a	b	a	a	a	b	b	a	a	a	a	b	a	a	a	a	a	a	a	a	b	a	a	b
S_16647_1-p486000	a	a	a	a	a	b	a	b	b	b	a	a	b	a	a	b	b	a	b	b	b	b	a	b	b	a	b	a	b	a	b	a	a	a	b	a	b	a	a	a	a	a	b	a	a	b	a	a	b
S_20210_1-p124280	a	a	a	a	a	b	a	b	b	b	a	a	b	a	a	b	b	a	b	b	b	b	a	b	a	a	b	a	b	a	b	b	a	a	b	a	b	a	a	a	a	a	b	a	a	b	a	a	b
S_18439_1-p962450	a	a	a	a	a	b	a	b	b	b	a	a	b	a	a	b	a	a	b	a	b	b	a	b	a	a	b	a	b	a	b	a	a	a	b	a	b	a	a	a	a	a	b	a	a	b	a	a	b
S_18439_1-p719855	a	a	a	a	a	b	a	b	b	b	a	a	b	a	a	b	b	a	b	b	b	b	a	b	a	a	b	a	b	a	b	b	a	a	b	a	b	a	a	a	a	a	b	b	a	a	a	a	a
S_16485_1-p630261	a	a	a	a	a	b	a	b	b	b	a	a	b	a	a	b	b	a	b	b	b	b	a	a	a	a	b	a	b	a	b	b	a	a	b	a	b	a	a	a	a	a	b	b	a	a	a	a	a
S_23015_1-p2066	a	a	a	a	a	b	a	b	b	b	a	a	b	a	a	b	b	a	b	b	b	b	a	a	a	a	b	a	b	a	b	b	a	a	b	a	b	a	a	a	a	a	b	b	a	a	a	a	a
BoGMS1081	a	a	a	a	a	b	a	b	b	b	a	a	b	a	a	b	b	a	b	a	b	b	a	a	a	a	b	a	b	a	b	b	a	a	b	a	b	a	-	a	a	a	-	b	a	a	a	a	a
S_16984_1-p55002	a	a	a	a	a	b	a	b	b	b	a	a	b	a	a	b	-	a	b	a	b	b	a	a	a	a	b	a	b	a	b	a	a	a	b	a	b	a	a	a	a	a	b	b	a	a	a	a	a
S_23432_1-p155240	a	a	a	a	a	b	a	b	b	b	a	a	b	a	a	b	a	a	b	a	b	b	a	b	a	a	b	a	b	a	b	a	a	a	b	a	b	a	a	a	a	a	b	b	a	a	a	a	a
S_19911_1-p54072	a	a	b	a	a	b	a	b	b	b	a	a	b	a	a	b	-	b	b	b	b	b	a	a	a	a	b	a	b	a	b	b	a	a	b	a	b	a	a	a	a	a	b	b	a	a	a	a	a
S_19911_1-p93379	a	a	b	a	a	b	a	b	b	b	a	a	b	a	a	b	b	b	b	b	b	b	a	a	a	a	b	a	b	a	b	b	a	a	b	a	b	a	a	a	a	a	b	b	a	a	a	a	a
S_22476_1-p77679	a	a	b	a	a	b	a	b	b	b	a	a	b	a	a	b	-	b	b	-	b	b	a	a	a	a	b	a	b	a	b	b	a	b	b	a	b	a	a	a	a	a	b	b	a	a	a	b	a
A10-p600021	a	a	b	a	a	b	a	b	b	b	b	a	b	a	a	b	b	b	b	b	b	b	a	a	a	a	b	a	b	a	b	b	a	b	b	a	b	b	a	a	a	a	b	b	b	a	b	b	a
S_16670_1-p38025	a	a	b	a	a	b	a	b	b	b	b	a	b	a	a	b	b	b	b	b	b	b	a	a	a	a	b	a	b	a	b	b	a	b	b	a	b	b	a	a	a	a	b	b	b	a	b	b	a
S8358-p141	b	a	b	a	a	b	a	b	b	b	b	a	b	a	a	b	a	b	b	a	b	b	a	a	a	a	b	a	b	a	b	a	a	b	b	a	b	b	a	a	a	a	b	b	b	a	b	b	a
S_15766_1-p117523	b	b	b	b	a	b	b	b	b	b	b	b	b	b	b	b	a	b	b	a	b	b	b	a	b	a	a	b	b	b	b	b	b	b	b	b	a	b	b	b	b	b	b	b	b	b	b	b	b
S04M09-1-460	b	b	b	b	a	a	b	b	b	a	b	b	b	a	b	b	b	b	b	b	b	b	b	b	b	a	a	b	b	-	a	b	b	b	b	b	-	b	a	a	a	b	b	a	b	-	b	b	b
S07M11-1-500	b	b	b	b	b	b	b	b	b	a	b	-	b	a	b	b	b	b	b	a	b	b	b	a	b	a	a	b	b	b	a	b	b	a	b	b	a	b	a	a	a	a	b	a	b	b	b	b	b
BnGMS287	b	b	a	a	b	a	b	a	b	a	b	b	b	a	b	b	a	b	b	a	b	b	b	a	b	a	a	b	b	a	a	b	b	a	b	b	a	b	a	a	a	a	b	a	b	b	b	b	b
S07M32-220	b	b	b	b	a	a	b	b	b	a	b	b	b	b	b	b	a	b	b	a	b	b	b	a	b	a	a	b	b	a	a	b	b	a	b	b	a	b	a	a	a	a	b	a	a	b	a	b	b
S09M40-480	b	b	b	b	a	a	a	b	b	a	b	b	b	a	b	b	a	b	b	a	b	b	b	a	b	a	a	b	a	-	a	b	b	a	b	b	a	b	a	a	a	a	b	a	b	b	b	b	b
S_16721_1-p1253741	b	b	b	b	a	a	b	b	b	a	b	b	b	a	b	b	a	a	b	a	b	b	b	a	b	a	a	b	b	a	a	b	b	a	b	b	a	b	a	a	a	a	b	a	a	b	b	b	b
sNRH63	b	b	b	b	a	a	b	b	b	a	b	b	b	a	b	b	a	a	b	a	b	b	b	a	b	a	a	b	b	a	a	b	b	a	b	b	a	b	a	a	a	a	b	a	b	b	b	b	b
S_16721_1-p1404992	b	b	b	b	a	a	b	b	b	a	b	b	b	a	b	b	a	b	b	a	b	b	b	b	b	a	a	b	b	a	a	b	b	a	b	b	a	b	a	a	a	a	b	a	b	b	b	b	b
S_15766_1-p134460	b	b	b	b	a	a	b	b	b	a	b	b	b	a	b	b	a	b	b	a	b	b	b	a	b	a	a	b	b	a	a	b	b	a	b	b	a	b	a	a	a	a	a	a	b	b	b	b	b
S05M21-550	b	b	b	b	a	a	b	b	b	a	b	b	b	a	b	b	a	b	b	a	b	b	b	a	b	a	a	b	b	a	a	a	b	a	b	b	a	b	a	a	a	a	b	a	b	b	b	b	b
S_15766_1-p115896	b	b	b	b	a	a	b	b	b	a	b	b	b	a	b	b	a	b	b	a	b	b	b	a	b	a	a	b	b	a	a	b	b	a	b	b	a	b	a	a	a	a	b	a	b	b	b	b	b
BoGMS1118	b	b	b	b	a	a	b	b	b	a	b	b	b	a	b	b	a	b	b	a	b	b	b	a	b	a	a	b	b	a	a	b	b	a	b	b	a	b	a	a	a	-	b	a	b	b	b	b	b
CB10217	b	b	b	b	a	a	b	b	b	a	b	b	b	a	b	b	a	b	b	a	b	b	b	a	b	a	a	b	b	a	a	b	b	a	b	b	a	b	a	a	a	a	b	a	b	b	b	b	b
S12M20-390	b	b	b	b	a	a	b	b	b	a	b	b	b	a	b	b	a	b	b	a	b	b	b	a	b	a	a	b	b	b	a	b	b	a	b	b	a	b	a	a	a	a	b	a	-	b	b	b	b
BN25	b	b	b	b	a	a	b	a	b	a	b	b	b	a	b	b	a	b	b	a	b	b	b	a	b	a	a	b	b	a	a	b	b	a	b	b	a	b	a	a	a	a	b	a	b	b	b	b	b
BoGMS0833	b	b	b	b	a	a	b	b	b	a	b	b	b	a	b	b	a	b	b	a	b	b	b	a	b	b	a	b	b	a	a	b	b	a	b	b	a	b	a	b	a	a	b	a	b	b	b	b	b
S_16450_1-p286989	b	b	b	b	a	a	b	b	b	a	b	b	b	a	b	b	a	b	b	a	b	b	b	a	b	b	a	b	b	a	a	b	b	a	b	b	a	b	a	b	a	a	b	a	a	b	b	b	b
S10M22-190	b	b	b	b	a	a	b	b	b	a	b	b	b	a	b	b	a	b	b	a	b	b	b	a	b	b	a	b	b	b	a	b	b	a	b	b	a	b	a	b	a	a	b	a	b	b	b	b	b
S_16100_1-p398858	b	b	b	b	a	a	b	b	b	a	b	b	b	a	b	b	a	b	b	a	b	b	b	a	b	b	a	b	b	a	a	b	b	a	b	b	a	b	a	b	b	a	b	a	b	b	b	b	b
S10M18-160	b	b	b	b	a	b	b	b	b	a	-	b	b	a	b	b	a	b	b	a	b	b	b	b	b	b	a	b	b	-	b	b	b	a	b	b	a	b	a	b	a	a	b	a	b	b	b	b	b
S_21268_1-p135668	b	b	b	b	a	a	b	b	b	a	b	b	b	a	b	b	a	b	b	a	b	b	b	a	b	b	a	b	a	a	a	a	b	a	a	b	a	b	a	b	b	a	a	a	b	b	b	a	b
S_15754_1-p240103	b	b	b	b	a	a	b	b	b	a	b	b	b	a	b	b	a	b	b	a	b	b	b	a	b	b	a	b	a	a	a	a	b	a	a	b	a	b	a	b	b	a	a	a	b	b	b	a	b
sR12156	b	b	b	b	a	a	b	b	b	-	b	b	b	a	b	b	a	a	b	a	b	b	b	a	b	b	a	b	a	a	b	b	b	a	b	b	b	b	a	b	b	a	a	a	b	b	b	a	b
Ol13F08	b	b	b	b	a	a	b	b	b	b	b	b	b	a	b	b	a	b	b	a	b	b	b	a	b	b	a	b	a	a	b	b	b	a	b	b	b	b	a	b	b	a	a	a	b	b	b	a	b
S_18520_1-p569076	b	b	b	b	a	a	b	b	b	b	b	b	b	a	b	b	b	b	b	a	b	b	b	a	b	b	a	b	a	a	b	b	b	b	b	b	b	b	a	b	b	a	a	b	b	b	b	a	b
S_18520_1-p675612	b	b	b	b	a	a	b	b	b	b	b	b	b	a	b	b	b	b	b	a	b	b	b	a	b	b	a	b	a	a	b	b	b	b	b	a	b	b	a	b	b	a	a	b	b	b	b	a	b
S_18520_1-p633499	b	b	b	b	a	a	b	b	b	b	b	b	b	a	b	b	b	a	b	a	b	b	b	a	b	b	a	b	a	a	b	b	b	b	b	a	b	b	a	b	b	a	a	b	a	b	b	a	b
S_15705_1-p19611	b	b	b	b	a	a	a	b	b	b	b	b	b	a	b	b	b	b	b	a	b	b	b	a	b	b	a	b	a	a	b	b	a	b	b	a	b	b	a	a	b	a	a	b	b	b	b	a	b
S_15705_1-p478465	b	b	b	b	a	a	a	b	b	b	b	b	b	b	b	b	b	b	b	a	b	b	b	a	b	b	a	b	a	a	b	b	a	b	b	a	b	b	a	a	b	a	a	b	b	b	b	a	b
S_15705_1-p560641	b	b	b	b	a	a	a	b	b	b	b	b	b	b	b	b	b	b	b	a	b	b	b	a	b	b	a	b	a	a	b	b	a	b	b	a	b	b	a	a	b	a	a	b	a	b	b	a	b
S_15705_1-p1519877	b	b	b	b	a	a	a	b	b	b	b	a	b	b	b	b	b	b	b	a	b	b	b	a	b	b	a	b	a	a	b	b	a	b	b	a	b	b	a	a	b	a	a	b	-	b	b	a	b
S_15705_1-p1673044	b	b	b	b	a	a	a	b	b	b	b	a	b	b	b	b	b	b	b	a	b	b	b	a	b	b	a	b	a	a	b	b	a	b	b	a	b	b	a	a	b	a	b	b	b	b	b	a	b
A03-p21252366	b	b	b	b	a	a	a	b	b	b	b	a	b	b	b	b	b	b	b	a	b	b	b	b	b	b	a	b	a	a	b	b	a	b	b	a	b	b	a	a	b	a	b	b	a	b	b	a	b
S_15705_3-p351405	b	b	b	b	a	a	a	b	b	b	b	a	b	b	b	b	b	b	b	a	b	b	b	a	b	b	a	b	a	a	b	b	a	b	b	a	b	b	a	a	b	a	b	b	b	b	b	a	b
S_22278_1-p95624	b	b	b	b	a	a	a	b	b	b	b	a	b	b	b	b	b	b	b	a	b	b	b	-	b	b	a	b	a	a	b	b	a	b	b	a	b	b	a	a	b	a	b	b	a	b	b	a	b
S_15705_3-p582863	b	b	b	b	a	a	a	b	b	b	b	a	b	b	b	b	b	b	b	a	b	b	b	a	b	b	a	b	a	a	b	b	a	b	b	a	b	b	a	a	b	a	b	b	b	b	b	a	b
BnGMS357	b	b	b	b	a	a	a	b	b	b	b	a	b	b	b	b	b	a	b	a	b	b	b	a	b	b	a	b	a	a	b	b	a	b	b	a	b	b	a	a	b	a	b	b	b	b	b	a	b
Ol11C02	b	b	b	b	a	a	a	b	b	b	b	a	b	b	b	b	b	b	b	b	b	b	b	a	b	b	a	b	a	a	b	b	a	b	b	a	b	b	a	a	b	a	b	b	b	b	b	a	b
CB10034	b	b	b	b	a	a	a	b	b	b	b	a	b	b	b	b	b	a	b	-	b	b	b	a	b	b	a	b	a	a	b	b	a	b	b	a	b	b	a	a	b	a	b	b	b	b	b	a	b
CB10431	a	b	b	b	a	a	a	b	b	b	-	a	b	b	b	b	b	a	a	b	b	b	b	a	b	b	a	b	a	a	b	b	a	b	b	a	b	b	a	a	b	a	b	b	a	b	b	a	b
S_16069_1-p482315	b	b	b	b	a	a	a	a	b	b	b	a	b	b	b	b	b	-	b	b	b	b	b	a	b	b	a	b	a	a	b	b	a	b	b	a	b	b	a	a	b	a	b	b	-	b	b	a	b
06AU39a	b	b	b	b	a	a	a	a	b	b	b	a	a	b	b	b	b	b	b	b	b	b	b	a	b	b	b	b	a	a	b	b	a	b	b	b	b	b	a	a	b	a	b	b	a	b	b	a	b
S_16069_1-p530448	b	b	b	b	a	a	a	a	b	b	b	a	b	b	b	b	b	-	b	b	b	b	b	a	b	b	a	b	a	a	b	b	a	b	b	b	b	b	a	a	b	a	b	b	a	b	b	a	b
S_16069_1-p643886	b	b	b	b	a	a	a	a	b	b	b	a	b	b	b	b	b	b	b	b	b	b	b	b	b	b	a	b	a	a	b	b	a	b	b	b	b	b	a	a	b	a	b	b	b	b	b	a	b
S_16069_1-p541003	b	b	b	b	a	a	a	a	b	b	b	a	b	b	b	b	b	b	b	b	b	b	b	a	b	b	a	b	a	a	b	b	a	b	b	b	b	b	a	a	b	a	b	b	b	b	b	a	b
S_16069_1-p781438	b	b	b	b	a	a	a	a	b	b	b	a	b	b	b	b	b	b	b	b	b	b	b	a	b	b	b	b	a	a	b	b	a	b	b	b	b	b	a	a	b	a	b	b	b	b	b	a	b
S_16069_1-p850284	b	b	b	b	a	a	a	a	b	b	b	a	b	b	b	b	b	b	b	b	b	b	b	a	b	b	b	b	a	a	b	b	a	b	b	b	b	b	a	a	b	a	b	b	b	b	b	a	b
S_16069_1-p1188489	b	b	b	b	a	a	a	a	b	b	b	a	a	b	b	b	b	b	b	b	b	b	b	a	b	b	b	b	a	a	b	b	a	b	b	b	b	b	a	a	b	a	b	b	b	b	b	a	b
S_16069_1-p1782976	b	b	b	b	a	a	a	a	b	b	b	a	a	b	b	b	b	b	b	b	b	b	b	a	b	b	b	b	a	a	b	b	a	b	b	b	b	b	a	a	b	a	b	b	b	b	b	a	b
S_16069_1-p1916253	b	b	b	b	a	a	a	a	b	b	b	a	a	b	b	b	b	b	b	b	b	b	b	a	b	b	b	b	a	a	b	b	a	b	b	b	b	b	a	a	b	b	b	b	b	b	b	a	b
S_16069_1-p2027815	b	b	b	b	a	a	a	a	b	b	b	a	a	b	b	b	b	b	b	b	b	b	b	a	b	b	b	b	a	a	b	b	a	b	b	b	b	b	a	a	b	b	b	b	a	b	b	a	b
S_16069_1-p2984717	b	b	b	b	a	a	a	a	b	b	a	a	a	b	b	b	b	a	b	b	b	b	b	b	b	a	b	b	a	a	b	b	a	b	b	b	b	a	a	a	b	b	b	b	a	b	a	a	b
S_16069_1-p3454723	b	b	b	b	a	a	a	a	b	b	a	a	a	b	b	b	b	a	b	b	b	b	b	b	b	a	b	b	a	a	b	b	a	b	b	b	b	a	a	a	b	b	b	b	a	b	a	a	b
S_16069_1-p2992041	b	b	b	b	a	a	a	a	b	b	a	a	a	b	b	b	b	b	b	b	b	b	b	b	b	a	b	b	a	a	b	b	a	b	b	b	b	a	a	a	b	b	b	b	a	b	a	a	b
S_18855_1-p683881	b	b	b	b	a	a	a	a	b	b	a	a	a	b	b	b	b	b	b	b	b	b	b	a	b	a	b	b	a	a	b	b	a	b	b	b	b	a	a	a	b	b	b	b	a	b	a	a	b
BoGMS1012	b	b	b	b	a	a	a	a	b	b	a	a	a	b	b	b	b	b	b	b	b	b	b	b	b	b	b	b	a	a	b	b	a	b	b	b	b	a	a	a	b	b	b	b	a	b	a	a	b
S_16069_1-p2574501	b	b	b	b	a	a	a	a	b	b	a	a	a	b	b	b	b	b	b	b	b	b	b	b	b	a	b	b	a	a	b	b	a	b	b	b	b	a	a	a	b	b	b	b	-	b	a	a	b
BnGMS523b	b	b	b	b	a	a	a	a	b	b	a	a	a	b	b	b	b	a	b	b	b	b	b	b	b	a	b	b	a	a	b	b	a	b	b	b	b	a	a	a	b	b	b	b	a	b	a	a	b
S_16069_1-p3602641	b	b	b	b	a	a	a	a	b	b	a	a	a	b	b	b	b	b	b	b	b	b	b	b	b	a	b	b	a	a	b	b	a	b	b	b	b	a	a	a	b	b	b	b	a	b	a	a	b
S_16069_1-p3926701	b	b	b	b	a	a	a	a	b	b	a	a	a	b	b	b	b	b	b	b	b	b	b	b	b	a	b	b	a	a	b	b	a	b	b	b	b	a	a	a	b	b	b	b	a	b	a	b	b
S_16975_1-p103857	b	b	b	b	a	b	-	b	b	-	b	b	b	b	b	b	b	b	b	b	b	b	b	b	b	a	b	b	a	a	b	b	a	b	b	b	b	a	a	a	b	b	b	b	a	b	a	b	b
S_16069_1-p4609643	b	b	b	b	a	a	a	a	b	a	a	a	a	b	b	b	b	b	b	b	b	b	b	b	b	a	b	b	a	a	b	b	a	b	b	b	b	a	a	a	b	b	b	b	b	b	a	b	b
S_16069_1-p4605588	b	b	b	b	a	a	a	a	b	a	a	a	a	b	b	b	b	b	b	b	b	b	b	b	b	a	b	b	a	a	b	b	a	b	b	b	b	a	a	a	b	b	b	b	a	b	a	b	b
S_16069_1-p4803141	b	b	b	b	a	a	a	a	b	a	a	a	a	b	b	b	b	b	b	b	b	b	b	b	b	a	b	b	a	a	b	b	a	b	b	b	b	a	a	a	b	b	b	b	a	b	a	b	b
S_16069_1-p4889576	b	b	b	b	b	a	a	a	b	a	a	a	a	b	b	b	b	b	b	b	b	b	b	b	b	a	b	b	a	a	b	b	a	b	b	b	b	a	b	a	b	b	b	b	a	b	a	b	b
S_16110_1-p3660807	b	b	b	b	b	a	a	a	b	a	a	a	a	b	b	b	b	b	b	b	b	b	b	b	b	a	b	b	a	a	a	b	a	b	b	b	a	a	b	a	b	b	b	b	b	b	a	b	b
S_16110_1-p3323488	b	b	b	b	b	a	a	a	b	a	a	a	a	b	b	b	b	b	b	b	b	b	b	b	b	a	b	b	a	a	a	b	a	b	b	b	a	a	b	a	b	b	b	b	a	b	a	b	b
BoGMS0582	b	b	b	b	b	a	a	a	b	a	a	a	a	b	b	b	b	b	b	b	b	b	b	b	b	a	b	b	a	a	a	b	a	b	b	b	a	a	b	a	b	b	b	b	a	b	a	b	b
S15M09-2-405	b	b	b	b	b	a	a	a	b	a	a	a	a	b	b	b	b	b	b	b	b	b	b	a	b	a	b	b	a	b	a	b	a	b	b	b	a	a	b	a	b	b	b	b	a	b	a	b	b
S_16110_1-p3075966	b	b	b	b	b	a	a	a	b	a	a	a	a	b	b	b	b	b	b	b	b	b	b	-	b	a	b	b	a	a	a	b	a	a	b	b	a	a	b	a	b	b	b	b	-	b	a	b	b
S_16110_1-p2793943	b	a	b	a	b	a	a	a	b	a	a	a	a	b	b	b	b	-	b	b	b	b	b	b	b	a	b	b	a	a	a	b	a	a	b	b	a	a	b	a	b	b	b	b	-	b	a	b	b
BoGMS1403	b	a	b	a	b	a	a	a	b	a	a	a	a	b	b	b	b	-	b	b	b	b	b	b	b	a	b	b	a	a	a	b	a	a	b	b	a	a	b	a	b	b	b	b	a	b	a	b	b
S_16110_1-p2336219	b	a	b	a	b	a	a	a	b	a	a	a	a	b	b	b	b	b	b	b	b	b	b	b	b	a	b	b	a	a	a	b	a	a	b	b	a	a	b	a	b	b	b	b	a	b	a	b	b
S_16110_1-p2275269	a	a	b	a	b	a	a	a	b	a	a	a	a	b	b	b	b	b	b	b	b	b	b	b	b	a	b	b	a	a	a	b	a	a	b	b	a	a	b	a	b	b	b	b	a	b	a	b	b
S_16110_1-p2262164	a	a	b	a	b	a	a	a	b	a	a	a	a	b	b	b	b	a	b	b	b	b	b	b	b	a	b	b	a	a	a	b	a	a	b	b	a	a	b	a	b	b	b	b	a	b	a	b	b
H009I12b-1	-	a	b	a	b	a	a	a	b	a	a	a	a	b	b	a	b	a	b	b	b	b	b	b	b	a	b	b	a	a	a	b	a	a	b	b	a	a	b	a	b	b	b	b	a	b	a	b	b
S_16110_1-p1193197	a	a	b	a	b	a	a	a	b	a	a	a	a	b	b	a	b	b	b	b	b	b	b	b	b	a	b	b	a	a	a	b	a	a	b	b	a	a	b	a	b	b	b	b	a	b	a	b	b
BnGMS416	a	a	b	a	b	a	a	a	b	a	a	a	a	b	b	a	b	a	b	b	b	b	b	b	b	a	b	b	a	a	a	b	a	a	b	b	a	a	b	a	b	b	b	b	a	b	a	b	b
S_16110_1-p432319	a	a	b	a	a	a	a	a	b	a	a	a	a	b	b	a	b	b	b	b	b	b	b	b	b	a	b	b	a	a	a	b	a	a	b	b	a	a	a	a	b	b	b	b	-	b	a	b	b
A03-p28491779	b	b	b	a	b	b	a	b	b	b	a	b	a	b	b	b	b	b	b	b	b	b	b	b	b	a	b	b	a	b	a	b	b	b	b	b	b	a	b	a	b	b	b	b	a	b	a	b	b
S_15705_1-p2903284	a	a	b	a	b	a	a	a	b	b	b	a	a	a	a	a	a	b	b	a	b	b	b	a	b	a	a	a	b	a	b	b	a	a	b	a	b	b	b	b	a	b	b	b	b	a	b	a	a
S15M09-2-305	a	a	b	a	b	b	a	b	b	b	b	a	a	a	a	a	b	b	b	a	b	b	b	b	a	a	a	a	b	a	b	b	a	a	b	a	b	b	b	b	a	b	b	b	b	a	b	a	a
BnGMS336	a	a	b	a	b	a	a	b	b	b	-	a	a	a	a	a	a	a	b	a	b	b	b	b	a	a	a	a	b	a	b	b	a	a	b	a	b	b	b	b	a	b	b	b	b	a	b	a	a
S_16022_1-p849431	a	a	b	a	b	a	a	b	b	b	b	a	a	a	a	a	a	b	b	a	b	b	b	a	b	a	a	a	b	a	b	b	a	a	b	a	b	b	b	b	a	b	b	b	b	a	b	a	a
BoGMS0302	a	a	b	a	b	a	a	b	b	b	b	a	a	a	a	a	a	b	b	a	b	b	b	a	a	a	a	a	b	a	b	b	a	a	b	a	b	b	b	b	a	b	b	b	-	a	b	a	a
S05M20-505	a	a	b	a	b	a	a	b	b	b	b	a	a	a	a	a	a	b	b	a	b	b	b	a	a	a	a	a	b	a	b	b	a	a	b	a	b	b	b	b	a	b	b	b	b	a	b	a	a
S_16022_1-p413000	a	a	b	a	b	a	a	b	b	b	b	a	a	a	a	a	a	b	b	a	b	b	b	a	a	a	a	a	b	a	b	b	a	a	b	a	b	b	b	b	a	b	b	b	-	a	b	a	a
BoGMS1569	a	a	b	a	b	a	a	b	b	b	b	a	a	a	a	a	a	b	b	a	b	a	b	b	a	a	a	a	b	a	b	b	a	a	b	a	b	b	b	b	a	b	b	b	a	a	b	a	a
BoGMS0009b	a	a	b	a	b	a	a	b	b	b	b	a	a	a	a	a	a	b	b	a	b	b	b	b	a	a	a	a	b	a	b	b	a	a	b	a	b	b	b	b	a	b	b	b	-	a	b	a	a
BoGMS1145	a	a	b	a	b	a	a	b	b	b	b	a	a	a	a	a	a	b	b	a	b	b	b	b	a	a	a	a	b	a	b	b	a	a	b	a	b	b	b	b	a	b	b	b	b	a	b	a	a
MR203.2	a	a	b	a	b	a	a	b	b	b	b	a	a	a	a	a	a	b	b	a	b	b	b	b	a	a	a	a	b	a	b	b	a	b	b	a	b	b	b	b	a	b	b	b	b	a	b	a	a
S_19242_1-p418246	a	a	b	a	b	a	a	b	b	b	b	a	a	a	a	a	a	b	b	a	b	b	b	b	a	a	a	a	b	a	b	b	a	b	b	a	b	b	b	b	a	b	b	b	-	a	b	a	a
S_17227_1-p299956	a	a	b	a	-	a	a	b	b	b	b	a	a	a	b	a	a	b	a	a	b	a	b	b	a	a	a	b	b	a	b	b	a	b	b	a	b	b	b	b	a	b	b	a	b	b	b	a	b
S_17227_1-p927417	a	a	b	a	b	a	a	b	b	b	b	a	a	a	b	a	a	b	a	a	b	a	b	b	a	b	a	b	b	a	b	b	a	b	b	a	b	b	b	b	a	b	b	a	b	b	b	a	b
S_17227_1-p984527	a	a	b	a	a	a	a	b	b	b	b	a	a	a	b	a	a	b	a	a	b	a	b	-	a	b	a	b	b	a	b	b	a	b	b	a	b	b	b	b	a	b	b	a	b	b	b	a	b
S_16962_1-p432767	a	a	b	a	b	a	a	b	b	b	b	a	a	a	b	a	a	b	a	a	b	a	b	b	a	b	a	b	b	a	b	b	a	b	b	a	b	b	b	b	a	b	b	a	-	b	b	a	b
S_16962_1-p449385	a	a	b	a	a	a	a	b	b	b	b	a	a	a	b	a	a	b	a	a	b	a	b	b	a	b	a	b	b	a	b	b	a	b	b	a	b	b	b	b	a	b	b	a	b	b	b	a	b
BnGMS509	-	a	b	a	b	a	a	b	b	b	b	a	a	a	b	a	a	a	a	a	b	a	b	b	a	b	a	b	b	a	b	b	a	b	b	a	b	-	b	b	a	b	b	a	b	b	b	a	b
S_16231_1-p1177104	a	a	b	a	a	a	a	b	a	b	b	a	a	b	b	a	a	b	a	a	a	a	b	b	a	b	a	b	b	a	b	b	a	b	b	b	b	b	b	b	b	b	b	a	b	b	b	a	b
S_16231_1-p1176794	a	a	b	a	b	a	a	b	a	b	b	a	a	b	b	a	a	b	a	a	a	a	b	b	a	b	a	b	b	a	b	b	a	b	b	b	b	b	b	b	b	b	b	a	b	b	b	a	b
BoGMS1460	b	a	b	a	b	a	a	b	a	a	b	a	a	b	a	a	a	b	a	a	a	a	b	b	a	b	a	b	b	a	b	b	a	b	b	b	b	b	b	b	b	a	b	a	b	b	b	a	b
BnGMS346	b	b	b	b	b	a	a	b	a	b	b	a	a	b	b	a	b	b	b	b	b	a	b	b	a	b	a	b	b	-	b	b	b	b	b	b	b	b	b	b	b	a	b	a	b	b	b	a	b
S_15923_1-p9725	a	b	b	b	b	a	a	b	a	b	b	a	a	b	b	a	b	b	a	a	a	a	b	b	a	b	a	b	b	a	b	b	a	b	b	b	b	b	b	b	b	a	b	a	-	b	b	a	b
S_17565_1-p6212	a	b	b	b	b	a	a	b	a	b	b	a	a	b	b	a	b	a	a	a	a	a	b	b	a	b	a	b	b	a	b	b	a	b	b	b	b	b	b	b	b	a	b	a	a	b	b	a	b
S_16770_1-p2217095	b	b	b	b	b	a	a	b	a	b	b	a	b	b	b	a	b	b	a	a	a	a	b	b	b	b	a	b	b	a	b	b	a	b	b	b	b	b	b	b	b	a	b	a	-	b	b	a	b
S_16770_1-p2861442	b	b	b	b	b	a	a	b	a	b	b	a	b	b	b	a	b	a	a	a	a	a	b	b	b	b	a	b	b	a	a	b	a	b	b	b	a	b	b	b	b	a	b	a	a	b	b	a	b
S_16770_1-p2795231	b	b	b	b	b	a	a	b	a	b	b	a	b	b	b	a	b	b	a	a	a	a	b	b	b	b	a	b	b	a	a	b	a	b	b	b	a	b	b	b	b	a	b	a	a	b	b	a	b
S_16770_1-p3034476	b	b	b	b	b	a	a	b	a	b	b	a	b	b	b	a	b	b	a	a	a	a	b	b	b	b	a	b	b	a	a	b	a	b	b	b	a	b	b	b	b	a	b	a	b	b	b	a	b
S13M12-2-190	b	b	b	b	b	a	a	b	a	b	b	a	b	b	b	a	b	b	b	a	a	-	b	b	b	b	a	b	b	a	b	b	b	-	b	a	a	b	b	b	b	a	b	a	a	b	b	a	b
BnGMS375	b	-	b	b	b	a	a	b	a	b	b	a	b	b	b	b	b	a	-	a	a	b	b	b	b	b	a	b	b	a	a	a	a	a	b	b	a	b	b	b	b	a	b	a	b	b	b	a	b
S_16361_1-p84144	b	b	b	b	b	a	a	b	a	b	b	a	b	b	b	a	b	a	b	a	a	b	b	b	b	b	a	b	b	a	a	a	a	a	b	b	a	b	b	b	b	a	b	a	a	b	b	a	b
S07M11-1-170	b	b	b	b	b	a	a	b	a	b	b	b	b	b	b	a	b	b	b	a	a	b	b	b	b	b	a	b	b	b	a	a	a	a	b	a	a	b	b	b	b	a	b	a	a	b	b	a	b
S_16361_1-p319184	b	b	b	b	b	a	a	b	a	b	b	a	b	b	b	a	b	a	b	a	a	b	b	b	b	b	a	b	b	a	a	a	a	a	b	a	a	b	b	b	b	a	b	a	a	b	b	a	b
S_16361_1-p43852	b	b	b	b	b	a	a	b	a	b	b	a	b	b	b	a	b	b	b	a	a	b	b	b	b	b	a	b	b	a	a	a	a	a	b	b	a	b	b	b	b	a	b	a	b	b	b	a	b
S_16361_1-p247366	b	b	b	b	b	a	a	b	a	b	b	a	b	b	b	a	b	b	b	a	a	b	b	b	b	b	a	b	b	a	a	a	a	a	b	a	a	b	b	b	b	a	b	a	b	b	b	a	b
S_16361_1-p461213	b	b	b	b	b	b	a	b	a	b	b	a	b	b	b	a	b	b	b	a	a	b	b	b	b	b	a	b	b	a	a	a	a	a	b	a	a	b	b	b	b	a	b	a	a	b	b	a	b
BoGMS1033	b	b	b	b	b	b	a	b	a	b	b	a	b	b	b	a	b	b	b	a	a	b	b	b	b	b	a	b	b	-	a	a	a	a	b	a	a	b	b	b	b	a	b	a	b	b	b	a	b
S_16361_1-p635435	b	b	b	b	b	b	a	b	a	b	b	a	b	b	b	a	b	b	b	a	a	b	b	-	b	b	a	b	b	a	a	a	a	a	b	a	a	b	b	b	b	a	b	a	b	b	b	a	b
S_16361_1-p1053713	b	b	b	b	b	b	a	b	a	b	b	a	b	b	b	a	b	-	b	a	a	b	b	b	b	b	a	b	b	a	a	a	a	a	b	a	a	b	b	b	b	a	b	b	a	b	b	a	b
S_16361_1-p1277572	b	b	b	b	b	b	a	b	a	b	b	a	b	b	b	a	b	b	b	a	a	b	b	b	b	b	a	b	b	a	a	a	a	a	b	a	a	b	b	b	b	a	b	b	b	b	b	a	b
A09-p28518619	b	b	b	b	b	b	a	a	a	b	b	a	b	b	b	a	b	b	b	a	a	b	b	b	b	b	b	b	b	b	a	a	a	a	b	a	a	b	b	b	b	a	b	b	b	b	b	a	b
S_16361_1-p1389686	b	b	b	b	b	b	a	a	a	b	b	a	b	b	b	a	b	b	b	a	a	b	b	b	b	b	b	b	b	a	a	a	a	a	b	a	a	b	b	b	b	a	b	b	-	b	b	a	b
S_16361_1-p1690357	b	b	b	b	b	b	a	a	a	b	b	a	b	b	b	a	b	b	b	a	a	b	b	b	b	b	b	b	b	a	a	a	a	a	b	a	a	b	b	b	b	a	a	b	b	b	b	a	b
S_16361_1-p1669677	b	b	b	b	b	b	a	a	a	b	b	a	b	b	b	a	b	b	b	a	a	b	b	b	b	b	b	b	b	a	a	a	a	a	b	a	a	b	b	b	b	a	a	b	a	b	b	a	b
A09-p29420099	b	b	b	b	b	a	a	a	a	b	b	a	b	b	b	a	b	b	b	a	a	b	b	b	b	b	b	b	b	a	a	a	a	a	b	a	a	b	b	b	b	a	a	b	a	b	b	a	b
S_16197_1-p3150196	b	b	b	b	b	a	a	a	a	b	b	a	b	b	b	a	b	b	b	a	a	b	b	b	b	b	b	b	b	a	a	a	a	a	b	a	a	b	b	b	b	a	a	b	a	b	b	a	b
S_16197_1-p2891372	b	b	b	b	b	a	a	a	a	b	b	a	b	b	b	a	b	b	a	a	a	b	b	b	b	b	b	b	b	a	a	a	a	a	b	a	a	b	b	b	b	a	a	b	a	b	b	a	b
S_16197_1-p2890466	b	b	b	b	b	a	a	a	a	b	b	a	b	b	b	a	b	b	b	a	a	b	b	b	b	b	b	b	b	a	a	a	a	a	b	a	a	b	b	b	b	a	a	b	a	b	b	a	b
BoGMS0927	b	b	b	b	b	a	a	a	a	b	b	a	b	b	b	a	b	b	b	a	a	b	b	b	b	b	b	b	b	a	a	a	a	a	b	a	a	b	b	b	b	a	a	b	-	b	b	a	b
CB10179	b	b	b	b	b	a	a	a	a	b	b	a	b	b	b	a	b	b	b	a	a	b	b	b	b	b	b	b	b	a	a	a	a	a	b	a	a	b	b	b	b	a	a	b	b	b	b	a	b
BoGMS1027	b	b	b	b	b	a	a	a	a	b	b	a	b	b	b	a	b	b	b	a	a	b	b	b	b	b	b	b	b	a	-	a	a	a	-	a	a	-	b	b	b	a	a	b	b	b	b	a	b
S_16197_1-p1808027	b	b	b	b	b	a	a	a	a	b	b	a	b	b	b	a	b	b	a	a	a	a	b	b	b	b	b	b	b	a	a	a	a	a	b	a	a	b	b	b	b	a	a	b	-	b	b	a	b
CB10305	b	b	b	b	b	a	a	b	a	b	b	a	b	b	b	b	b	-	a	a	a	a	b	b	b	b	b	b	b	a	a	a	a	a	a	a	a	b	b	b	b	a	a	b	b	b	b	a	b
NI2D09	b	b	b	b	b	a	a	a	a	b	b	a	b	b	b	a	b	b	a	a	a	a	b	b	b	b	b	b	b	a	a	a	a	a	a	a	a	-	b	b	b	a	a	b	b	b	b	a	b
S_16197_1-p1339184	b	b	b	b	b	a	a	a	a	b	b	a	b	b	b	a	b	b	a	a	a	a	b	b	b	b	b	b	b	a	a	a	a	a	a	a	a	b	b	b	a	a	a	b	b	b	b	a	b
S_16197_1-p1029256	b	b	b	b	b	a	a	a	a	b	b	a	b	b	b	a	b	b	a	a	a	a	b	b	b	b	b	b	b	a	a	a	a	a	a	a	a	b	b	a	a	a	a	b	b	b	b	a	b
BoGMS0549	b	b	b	b	b	a	a	a	a	b	b	a	b	b	b	a	b	b	a	a	a	a	b	b	b	b	b	b	b	a	a	a	a	a	a	a	a	b	b	a	a	a	a	b	-	b	b	a	b
S_16197_1-p1039642	b	b	b	b	b	a	a	a	a	b	b	a	b	b	b	a	b	b	a	a	a	a	b	b	b	b	b	b	b	a	a	a	a	a	a	a	a	b	b	a	a	a	a	b	-	b	b	a	b
S_16197_1-p1032983	b	b	b	b	b	a	a	a	a	b	b	a	b	b	b	a	b	b	a	a	a	a	b	b	b	b	b	b	b	a	a	a	a	a	a	a	a	b	b	a	a	a	a	b	a	b	b	a	b
S_16197_1-p453838	b	b	b	b	b	a	a	a	a	b	b	a	b	b	b	a	a	b	a	a	a	a	b	b	b	b	b	b	b	a	a	a	a	a	a	a	a	b	b	a	a	a	a	b	-	b	b	a	b
S_16197_1-p630099	b	b	b	b	b	a	a	a	a	b	b	a	b	b	b	a	a	b	a	a	a	a	b	b	b	b	b	b	b	a	a	a	a	a	a	a	a	b	b	a	a	a	a	b	a	b	b	a	b
Na14E08	b	b	b	b	b	a	a	a	a	b	b	a	b	b	b	a	a	b	a	a	a	a	b	b	b	b	b	b	b	a	a	a	a	a	a	a	a	b	b	a	a	a	a	a	b	b	b	a	b
S07M03-2-140	b	b	b	b	b	a	a	a	a	b	b	b	b	b	b	a	a	b	a	a	a	a	b	b	b	b	b	b	b	b	a	a	a	a	a	a	a	b	b	a	a	a	a	b	a	b	b	-	b
S_20455_1-p42268	b	b	a	b	b	a	a	a	a	b	b	a	b	b	b	a	a	a	a	a	a	a	b	b	b	b	b	b	b	a	a	a	a	a	a	a	a	b	b	a	a	a	a	b	-	b	b	a	b
CB10504	b	b	a	b	b	a	a	a	a	a	b	a	b	b	b	a	a	-	a	a	a	a	b	b	b	b	b	b	b	a	a	a	a	a	a	a	a	b	b	a	a	a	a	b	-	b	b	a	b
S_16197_1-p385171	b	b	a	b	b	a	a	a	a	a	b	a	b	b	b	a	a	a	a	a	a	a	b	b	b	b	b	b	b	a	a	a	a	a	a	a	a	b	b	a	a	a	a	b	-	b	b	a	b
S_16445_1-p2624353	b	b	a	b	a	a	a	a	a	a	b	a	b	b	b	a	a	a	a	a	a	a	b	b	b	b	b	b	b	a	a	a	a	a	a	a	a	b	a	a	a	a	a	b	-	b	b	a	b
S_16445_1-p2117906	b	b	a	b	a	a	a	a	a	a	b	a	b	b	b	a	a	a	a	a	a	a	b	b	b	b	b	b	b	a	a	a	a	a	a	a	a	b	a	a	a	a	a	b	b	b	b	a	b
A09-p33521094	b	b	a	b	a	a	a	a	a	a	b	a	b	b	b	a	a	a	a	a	a	a	b	b	b	b	b	b	b	-	a	a	a	a	a	a	a	b	a	a	a	a	a	b	a	b	b	a	b
sR5795b	b	b	a	b	a	a	a	a	a	a	b	a	b	b	b	a	a	b	a	a	a	a	b	b	b	b	b	b	a	a	a	a	a	a	a	a	a	b	a	a	a	a	a	b	b	b	b	a	b
S_16445_1-p1754738	b	b	a	b	a	a	a	a	a	a	b	a	b	b	b	a	a	b	a	a	a	a	b	b	b	b	b	b	a	a	a	a	a	a	a	a	a	b	a	a	a	a	a	b	b	b	b	a	b
S_16445_1-p1834644	b	b	a	b	a	a	a	a	a	a	b	a	b	b	b	a	a	a	a	a	a	a	b	b	b	b	b	b	a	a	a	a	a	a	a	a	a	b	a	a	a	a	a	b	-	b	b	a	b
S_16445_1-p1369864	b	b	a	b	a	a	a	a	a	a	b	a	b	b	b	a	a	a	a	a	a	a	b	b	b	b	b	b	a	a	a	a	a	a	a	a	a	b	a	a	a	a	a	b	b	b	b	a	b
BoGMS0722	b	b	a	b	a	a	a	a	a	a	b	a	b	b	b	a	a	a	a	a	a	a	a	b	b	b	b	b	a	a	a	a	a	a	a	a	a	b	a	a	a	a	a	b	a	b	b	a	b
S_16445_1-p856678	b	b	a	b	a	a	a	a	a	a	b	a	b	b	b	a	a	a	a	a	a	a	a	b	b	b	b	b	a	a	a	a	a	a	a	a	a	b	a	a	a	a	a	b	b	b	b	a	b
S02M08-2-160	b	b	a	b	a	a	a	a	a	a	b	a	b	b	b	a	a	a	a	a	a	a	a	b	b	b	b	b	a	b	a	a	a	a	a	a	a	b	a	a	a	a	a	b	b	b	b	a	b
BoGMS1558a	b	b	a	b	a	a	a	a	a	a	b	a	b	b	b	a	a	a	a	a	a	a	a	b	b	b	b	b	a	a	a	a	a	a	a	a	a	b	a	a	a	a	a	b	-	a	b	a	a
S_16445_1-p214654	b	b	a	b	a	a	a	a	a	a	b	a	b	b	b	a	a	a	a	a	a	a	a	b	b	b	b	b	a	a	a	a	a	a	a	a	a	b	a	a	a	a	a	b	b	a	b	a	a
S_21269_1-p83142	b	b	a	b	a	a	a	a	a	a	b	a	b	b	b	a	a	a	a	a	a	a	a	b	a	b	b	b	a	a	a	a	a	a	a	a	a	b	a	a	a	a	a	b	b	a	b	a	a
S_16389_1-p660552	b	b	a	b	a	a	a	a	a	a	b	a	b	b	b	a	a	a	a	a	a	a	a	b	a	b	b	b	a	a	a	a	a	a	a	a	a	b	a	a	a	a	a	b	b	a	b	a	a
S05M07-1-170	b	b	a	b	a	a	a	a	a	a	b	a	b	b	b	a	a	a	a	a	-	a	a	b	a	b	b	b	a	-	a	a	a	a	a	a	a	b	a	a	a	a	a	b	b	a	b	a	a
S_16389_1-p43853	b	b	a	b	a	a	a	a	a	a	b	a	b	b	b	a	a	b	a	a	a	a	a	b	a	b	b	b	a	a	a	a	a	a	a	a	a	b	a	a	a	a	a	b	b	a	b	a	a
A09-p33485784	a	a	a	a	a	a	a	a	a	a	a	a	a	a	a	a	a	a	a	a	a	a	a	a	b	b	b	b	b	a	a	a	a	a	a	a	a	b	a	a	a	a	a	b	b	b	b	a	b
BnGMS306	-	b	b	b	b	b	a	b	b	-	b	b	b	b	a	a	b	a	b	a	b	b	a	a	b	b	b	a	a	a	b	b	a	b	a	-	a	b	a	b	a	a	a	b	b	b	b	b	b
BnGMS241	a	a	a	a	a	b	a	b	b	a	b	b	b	b	a	a	b	b	b	a	b	b	a	b	b	b	b	a	a	a	b	b	a	b	a	b	b	b	a	b	a	a	a	a	a	b	a	b	b
A09-p5601358	a	a	a	a	a	b	a	b	b	a	b	b	b	b	a	a	b	a	b	a	b	b	a	b	b	b	b	a	a	-	b	b	a	b	a	b	b	b	a	b	a	a	a	b	b	b	b	b	b
S07M03-2-120	b	a	a	a	a	b	a	b	b	a	b	b	b	b	a	a	b	a	b	a	a	b	a	a	b	b	b	a	a	b	b	b	a	b	a	b	b	b	a	b	a	a	a	b	b	b	b	-	b
S_20979_1-p309863	b	a	a	a	a	b	a	b	b	a	b	b	b	b	a	a	b	a	b	a	b	b	a	a	b	b	b	a	a	a	b	b	a	b	a	b	b	b	a	b	a	a	a	b	b	b	b	b	b
sN1988	b	a	a	a	a	b	a	b	b	a	b	b	b	b	a	a	b	a	b	a	b	b	a	a	b	b	b	a	a	a	b	b	a	b	a	b	b	b	a	b	a	a	a	b	b	b	b	b	b
S_17423_1-p100318	b	a	a	a	a	b	a	b	b	a	b	b	b	b	a	a	b	a	b	a	b	b	a	a	b	b	b	a	a	a	b	b	a	b	a	b	b	b	a	b	a	a	a	b	b	b	b	b	b
A09-p4356331	b	a	a	a	a	b	a	b	b	a	b	b	b	b	a	a	b	a	b	a	b	b	a	a	b	b	b	a	a	a	b	b	a	b	a	b	b	b	a	b	a	a	a	a	b	b	b	b	b
S04M09-1-100	a	b	b	b	a	b	a	b	b	a	b	b	b	b	b	a	b	a	a	a	b	a	a	a	a	b	b	b	a	a	b	a	a	b	a	a	b	a	a	b	b	a	a	a	b	-	b	a	a
H121P05	a	a	b	a	a	b	a	b	b	a	b	b	b	b	a	a	b	a	b	a	b	b	a	a	b	b	b	b	a	a	b	b	a	b	a	b	b	b	a	b	b	a	a	a	b	a	b	a	b
A09-p301830	a	a	b	a	a	b	a	b	b	a	b	b	b	b	b	a	b	b	b	a	b	b	a	a	b	b	b	b	a	a	b	b	a	b	a	b	b	b	a	b	b	a	a	a	b	a	b	a	a
S_15783_1-p262930	a	a	b	a	a	b	a	b	b	a	b	b	b	b	b	a	b	b	a	a	b	a	a	a	b	b	b	b	a	a	b	b	a	b	a	b	b	b	a	b	b	a	a	a	b	a	b	a	a
CB10064c	b	a	b	a	a	b	a	b	b	a	b	b	b	b	b	a	b	b	a	a	b	a	a	a	b	b	b	b	a	a	b	b	a	b	a	b	b	b	a	b	b	a	a	a	b	a	b	a	a
A09-p1227639	b	a	b	a	a	b	a	b	b	a	b	b	b	b	b	a	b	b	a	a	b	a	a	a	b	b	b	b	a	a	b	b	a	b	a	b	b	b	a	b	b	a	a	a	b	a	b	a	a
A09-p2280336	b	a	a	a	a	b	a	b	b	a	b	b	b	b	b	a	b	a	a	a	b	a	a	a	b	b	b	b	a	a	b	b	a	b	a	b	b	b	a	b	b	a	a	a	b	a	b	a	a
CB10064b	b	a	a	a	a	b	a	b	b	a	a	b	a	a	b	a	b	a	a	a	b	a	a	a	a	b	a	b	a	a	b	b	a	b	a	b	b	b	a	b	b	a	a	a	a	a	b	a	a
A09-p1236359	b	a	a	a	a	b	a	b	b	a	a	b	a	a	b	a	b	a	a	a	b	a	a	a	a	b	a	b	a	a	b	b	a	b	a	b	b	a	a	b	b	a	a	a	a	a	a	a	a
S02M08-2-140	a	a	a	a	a	b	a	b	b	a	a	b	a	a	b	a	b	a	b	a	b	b	a	a	a	b	a	b	a	b	b	b	a	a	a	b	b	a	a	b	b	a	a	a	a	a	a	a	a
S_15783_1-p367329	b	b	a	b	b	b	a	b	b	b	a	b	a	a	b	b	b	b	b	a	b	b	b	b	a	b	a	b	b	a	b	b	a	a	a	b	b	a	b	b	b	a	b	b	b	b	a	a	b
S10M22-100	b	b	a	b	b	b	a	b	b	b	a	b	a	a	b	b	b	b	b	a	b	b	b	b	a	b	a	b	b	b	b	b	a	a	a	b	b	a	b	b	b	a	b	b	b	b	a	a	b
S_17526_1-p938691	b	b	a	b	b	b	a	b	b	b	a	b	a	a	b	b	b	b	b	a	b	b	b	b	a	b	a	b	b	a	b	b	a	b	a	b	b	a	b	b	b	a	b	b	b	b	a	a	b
S_17526_1-p1827517	b	b	a	b	b	b	a	b	b	b	a	b	a	a	b	b	b	b	b	a	b	b	b	b	a	b	a	b	b	a	b	b	b	b	a	b	b	a	b	b	b	a	b	b	b	b	a	a	b
S_17526_1-p1086045	b	b	a	b	b	b	a	b	b	b	a	b	a	a	b	b	b	b	b	a	b	b	b	b	a	b	a	b	b	a	b	b	a	b	a	b	b	a	b	b	b	a	b	b	b	b	a	a	b
A09-p234493	b	b	a	b	b	b	a	b	b	b	a	b	a	a	b	b	b	a	b	a	b	b	b	b	a	b	a	b	b	a	b	b	a	a	a	b	b	a	b	b	b	a	b	b	b	b	a	a	b
BoGMS0938	b	b	a	b	b	b	a	b	b	b	a	b	a	a	b	b	b	a	b	a	b	b	b	b	a	a	a	b	b	a	b	b	a	b	a	b	b	a	b	b	b	a	b	b	b	b	a	a	b
S_17526_1-p1083343	b	b	a	b	b	b	a	b	b	b	a	b	a	a	b	b	b	a	b	a	b	b	b	b	a	b	a	b	b	a	b	b	a	b	a	b	b	a	b	b	b	a	b	b	b	b	a	a	b
BoGMS1225	b	b	a	b	b	b	a	b	b	b	a	b	a	a	b	b	b	a	b	a	b	b	b	b	a	b	a	b	b	a	b	b	a	b	a	b	b	a	b	b	b	a	b	b	-	b	a	a	b
S_16456_1-p408264	b	b	a	b	b	b	a	b	b	b	a	b	a	a	b	b	b	a	b	a	b	b	b	b	a	b	a	b	b	a	b	b	a	b	a	b	b	a	b	b	b	a	b	b	a	b	a	a	b
CB10064a	b	b	a	b	b	b	a	b	b	b	a	b	a	a	b	b	b	a	b	a	a	b	b	b	a	b	a	b	b	a	b	b	a	b	a	b	b	a	b	b	b	a	b	b	a	b	a	a	b
A09-p1926105	b	b	a	b	b	b	a	b	b	b	a	b	a	a	b	b	b	a	b	a	b	b	b	b	a	b	a	b	b	a	b	b	a	b	b	b	b	a	b	b	b	a	b	b	a	b	a	a	b
A09-p94205	b	b	a	b	b	b	a	b	b	b	a	b	a	a	b	b	b	a	b	a	b	b	b	b	a	b	a	b	b	a	b	b	a	a	a	b	b	a	b	b	b	a	b	b	-	b	a	a	b
S_15783_1-p500695	b	b	a	b	b	b	a	b	b	b	a	b	a	a	b	b	b	a	b	a	b	b	b	b	a	b	a	b	b	a	b	b	a	a	a	b	b	a	b	b	b	a	b	b	a	b	a	a	b
S11M12-1-290	b	b	a	b	b	b	a	b	b	b	a	a	a	a	b	b	b	a	b	a	b	b	b	b	a	b	a	b	b	-	b	b	a	a	a	b	b	a	b	b	b	a	b	b	a	b	a	a	b
S_16721_1-p360689	b	b	a	b	b	b	a	b	b	b	a	a	a	a	b	b	b	a	b	-	b	b	b	b	a	b	a	b	b	a	b	b	a	b	a	b	b	a	b	b	b	a	b	b	-	b	a	a	b
S07M12-1-140	b	b	a	b	b	b	a	b	b	b	a	a	a	a	b	b	b	a	b	a	b	b	b	b	a	b	a	b	b	b	b	b	a	b	a	b	b	a	b	b	b	a	b	b	a	b	a	a	b
A01-p9155327	b	b	a	b	b	b	a	b	b	b	a	a	a	a	b	b	b	a	b	a	b	b	-	a	a	b	a	b	b	-	b	b	a	b	a	b	b	a	b	b	b	a	b	b	a	b	a	a	b
S_17487_1-p382382	b	a	a	a	a	b	a	b	a	b	a	a	a	b	a	b	b	a	b	a	a	b	b	a	b	b	b	a	b	a	b	b	a	b	b	b	b	a	a	b	b	a	b	b	a	b	a	a	b
S10M16-2-600	b	a	a	a	a	b	a	b	a	b	a	a	a	b	a	b	b	a	a	b	a	a	a	b	b	b	b	a	b	b	b	b	a	a	b	b	b	a	a	b	b	a	a	b	b	b	a	a	b
S_22835_1-p599826	b	a	a	a	a	b	a	b	a	b	a	a	a	b	a	b	b	a	a	b	a	a	a	b	b	b	b	a	b	a	b	b	a	a	b	b	b	a	a	b	b	a	a	b	b	b	a	a	b
S05M06-95	b	a	a	a	a	b	a	b	a	b	a	b	a	b	a	b	b	a	a	b	a	a	a	b	a	b	b	a	b	b	b	b	a	a	b	b	b	a	a	b	b	a	a	b	b	b	a	a	b
S_16263_1-p109701	b	a	a	a	a	b	a	b	a	b	a	a	a	b	a	b	b	a	a	b	a	a	a	b	b	b	b	a	b	a	b	b	a	a	b	b	b	a	a	b	b	a	a	b	b	b	a	a	b
S_22835_1-p547549	b	a	a	a	a	b	a	b	a	b	a	a	a	b	a	b	b	a	a	b	a	a	a	b	b	b	b	a	b	a	b	b	a	a	b	b	b	a	a	b	-	a	a	b	a	b	a	a	b
H099I08	b	a	a	a	a	b	a	b	a	b	a	a	a	b	a	b	b	a	a	b	a	a	a	b	b	b	b	a	b	a	b	b	a	a	b	b	b	a	a	b	b	-	a	b	a	b	a	a	b
S_18100_1-p1084609	b	a	a	a	a	b	a	b	a	b	a	a	a	b	a	b	b	a	a	b	a	a	a	b	b	b	b	a	b	a	b	b	a	a	b	b	b	a	a	b	b	a	a	b	a	b	a	a	b
BnGMS445	b	a	a	a	a	b	a	b	a	b	a	a	a	b	a	b	b	a	a	b	a	a	a	b	b	b	b	a	b	a	b	b	a	a	b	b	b	a	b	b	b	a	a	b	a	b	a	a	b
BnGMS213	b	a	a	a	a	b	a	b	a	b	a	a	a	b	a	b	b	a	a	b	a	a	a	b	b	b	b	a	b	a	b	b	a	a	b	b	b	a	a	b	b	a	a	b	a	b	a	a	b
BoGMS1561	b	a	a	a	a	b	a	b	a	b	a	a	a	b	a	b	b	a	a	b	a	a	a	b	a	b	b	a	b	b	b	b	a	a	b	b	b	a	a	b	b	a	a	b	a	b	a	a	b
BoGMS0649	a	-	a	a	a	b	a	b	a	b	a	a	a	b	a	b	b	a	a	b	a	a	a	b	a	b	b	a	b	b	b	b	a	a	b	b	b	a	a	b	b	a	a	b	a	b	a	a	b
S_15650_1-p368565	b	a	a	a	a	b	a	b	a	b	a	a	a	b	a	b	b	a	a	b	a	a	a	b	a	b	b	a	b	b	a	b	a	a	b	b	b	a	a	b	b	a	a	b	a	b	a	a	b
BnGMS485	b	a	a	a	a	b	a	b	a	b	a	a	a	b	a	b	b	a	a	b	a	a	a	b	a	b	b	a	b	b	b	b	a	a	b	b	b	a	a	b	b	a	a	b	a	b	a	a	b
S_15808_1-p398908	b	a	b	a	a	b	a	b	a	b	a	a	a	b	a	b	b	a	a	b	a	a	a	b	a	b	b	a	b	b	b	b	a	a	b	b	b	a	a	b	b	a	a	b	a	b	a	a	b
S_15808_1-p392080	b	a	b	a	a	b	a	b	a	b	a	a	a	b	a	b	b	b	a	b	a	a	a	b	a	b	b	a	b	b	b	b	a	a	b	b	b	a	a	b	b	a	a	b	a	b	a	a	b
S_15743_1-p283185	b	a	b	a	a	b	a	b	a	b	a	a	a	b	a	b	b	b	a	b	a	a	a	b	a	b	b	a	b	a	b	b	a	a	b	b	b	a	a	b	b	a	a	b	a	b	a	a	b
BoGMS0050	-	b	b	b	a	b	a	b	a	b	a	a	a	b	a	b	b	b	a	b	a	a	a	-	a	b	b	a	b	b	b	b	a	a	b	b	b	a	a	a	b	a	a	b	a	b	a	a	b
S_17799_1-p2834008	b	b	b	b	a	b	a	b	a	b	a	a	a	b	a	b	b	b	a	b	a	a	a	a	a	b	b	a	b	b	b	b	a	a	b	b	b	a	a	a	b	a	a	b	a	b	a	a	b
sS2066	b	b	b	b	a	b	a	b	b	b	a	a	a	a	a	b	b	a	a	b	b	a	a	-	a	b	b	a	b	b	b	b	a	a	-	b	b	a	a	a	b	a	a	b	a	b	a	a	b
S_17088_1-p327069	b	b	b	b	a	b	a	b	b	b	a	a	a	a	a	b	b	b	a	b	b	a	a	b	a	b	b	a	b	b	b	b	a	a	b	b	b	a	a	a	b	a	a	b	a	b	a	a	b
HBr313	b	b	b	b	a	b	a	b	b	b	a	a	a	a	a	b	b	b	a	b	b	a	a	-	a	b	b	a	b	b	b	b	a	a	b	b	b	a	a	a	b	a	a	b	a	b	a	a	b
S_15576_1-p64206	b	b	b	b	a	b	a	b	b	b	a	a	a	a	a	b	b	b	a	b	b	a	a	a	a	b	b	a	b	b	b	b	a	a	b	b	b	a	a	a	a	a	a	b	a	b	a	a	b
S_15576_1-p375237	b	b	b	b	a	b	a	b	b	b	a	a	a	a	a	b	b	b	a	b	b	a	a	a	b	b	b	a	b	b	b	b	a	a	b	b	b	a	a	a	a	a	a	b	a	b	a	a	b
BoGMS1473	b	b	b	b	a	b	a	b	b	b	a	a	a	a	a	b	b	b	a	b	b	a	a	-	b	b	b	a	b	b	b	b	a	a	b	b	b	a	a	a	a	a	a	b	a	b	a	a	b
S_15576_1-p226786	b	b	b	b	a	b	a	b	b	b	a	a	a	a	a	b	b	b	a	b	b	a	a	b	b	b	b	a	b	b	b	b	a	a	b	b	b	a	a	a	a	a	a	b	a	b	a	a	b
S_15576_1-p855602	b	b	b	b	a	b	a	b	b	b	a	a	a	a	a	b	b	a	a	b	b	a	a	b	b	b	b	a	b	b	b	b	a	a	b	b	b	a	a	a	a	a	a	b	a	b	a	a	b
S_16362_1-p465579	b	b	b	b	a	b	a	b	b	b	a	a	a	a	a	b	b	b	a	b	b	a	a	b	b	a	b	a	b	b	b	b	a	a	b	b	b	a	a	a	a	a	a	b	a	b	a	a	b
S05M06-190	b	a	b	a	a	b	a	b	b	b	a	a	a	a	a	b	b	b	a	b	b	a	a	b	b	b	b	a	b	b	b	b	a	a	b	b	b	a	a	a	a	a	a	b	a	b	a	a	b
C13757137-p154	a	a	b	a	a	b	a	b	b	b	a	a	a	a	a	b	b	b	a	b	b	a	a	-	b	a	b	a	b	b	b	b	a	a	b	b	b	a	a	a	a	a	a	b	a	b	a	a	b
S06M29-80	b	b	b	b	a	b	a	b	b	b	a	a	a	a	a	a	b	b	a	b	b	a	a	a	b	b	b	a	b	a	b	b	a	a	b	b	b	a	a	a	a	a	a	a	a	b	a	a	a
S07M11-1-295	b	b	b	b	a	b	b	b	b	b	a	a	a	a	a	b	b	b	a	b	b	a	a	a	a	b	b	a	b	a	b	b	a	a	b	b	b	a	a	b	a	a	a	b	a	b	a	a	b
S_22082_1-p438480	a	a	b	a	a	b	a	b	b	b	a	a	a	a	a	b	b	b	a	b	b	a	a	b	b	a	b	a	b	b	a	b	a	a	b	b	a	a	a	a	a	a	a	b	a	b	a	a	b
S_22082_1-p259621	a	a	b	a	a	b	a	b	b	b	a	a	a	a	a	b	b	b	a	b	b	a	a	b	b	a	b	a	b	b	a	b	a	a	a	b	a	a	a	a	a	a	a	b	a	b	a	a	b
BoGMS1510	a	a	b	a	a	b	a	b	b	b	a	a	a	a	a	b	b	b	a	b	b	a	a	-	b	a	b	a	b	b	a	b	a	a	a	b	a	a	a	a	a	a	a	b	a	b	a	a	b
S_22082_1-p272003	a	a	b	a	a	b	a	b	b	b	a	a	a	a	a	b	b	b	a	b	b	a	a	a	b	a	b	a	b	b	a	b	a	a	a	b	a	a	a	a	a	a	a	b	-	b	a	a	b
A10-p14394392	a	a	b	a	b	b	a	b	b	a	a	a	a	a	a	b	b	b	a	b	b	a	a	a	b	a	b	a	b	b	a	a	a	a	a	b	a	a	b	a	a	a	a	b	-	b	a	a	b
A10-p14814896	a	a	b	a	b	b	a	b	b	a	a	a	a	b	a	b	b	b	a	b	b	a	a	a	b	a	b	a	b	b	a	a	a	a	a	b	a	a	b	a	b	a	a	b	b	b	a	b	b
S_17109_2-p364002	a	a	b	a	b	b	a	b	b	a	a	a	a	b	a	b	b	b	a	b	b	a	a	a	b	a	b	a	b	b	a	a	a	a	a	b	a	a	b	a	b	a	a	b	a	b	a	b	b
S_17109_2-p406679	a	a	b	a	b	b	a	b	b	a	a	a	a	b	a	b	b	b	a	b	b	a	a	b	b	a	b	a	b	b	a	a	a	a	a	b	a	a	b	a	b	a	a	b	a	b	a	b	b
S_17109_2-p361161	a	a	b	a	b	b	a	b	b	a	a	a	a	b	a	b	b	a	a	b	b	a	a	b	b	a	b	a	b	b	a	a	a	a	a	b	a	a	b	a	b	a	a	b	a	b	a	b	b
S_17750_1-p1621241	a	a	a	a	b	b	a	b	b	a	a	a	a	b	a	b	b	a	a	b	b	a	a	b	b	a	b	a	b	b	a	a	a	a	a	b	a	a	b	a	b	a	a	b	a	b	a	b	b
S_17750_1-p1621294	a	a	a	a	b	b	a	b	b	a	a	a	a	b	a	b	b	a	a	b	b	a	a	a	b	a	b	a	b	b	a	a	a	a	a	b	a	a	b	a	b	a	a	b	a	b	a	b	b
S_17750_1-p1110308	a	a	a	a	b	b	b	b	b	a	a	a	a	b	a	b	b	a	a	b	b	a	a	b	b	a	b	a	b	b	a	a	b	a	a	b	a	a	b	a	b	a	a	b	a	b	a	b	b
S_17750_1-p632792	a	a	a	a	b	b	b	b	b	a	a	a	a	b	a	b	b	a	a	-	b	a	a	a	b	a	b	a	b	b	a	a	b	a	a	b	a	a	b	a	b	a	a	b	a	b	a	b	b
S_17750_1-p161563	a	a	a	a	b	b	b	b	b	a	a	a	a	b	a	b	b	a	a	b	b	a	a	b	b	a	b	a	b	b	a	a	b	a	a	b	a	a	b	a	b	a	a	b	a	b	a	b	b
S_17750_1-p408273	a	a	a	a	b	b	b	b	b	a	a	a	a	b	a	b	b	a	a	b	b	a	a	a	b	a	b	a	b	b	a	a	b	a	a	b	a	a	b	a	b	a	a	b	b	b	a	b	b
S_21636_1-p15905	a	a	a	a	b	b	b	b	b	a	a	a	a	b	a	b	b	a	a	b	b	a	a	b	b	a	b	a	b	b	a	a	b	a	a	b	a	a	b	a	b	b	a	b	a	b	a	b	b
S_21636_1-p124865	a	a	a	a	b	b	b	b	b	a	a	a	a	b	a	b	b	a	a	b	b	a	a	a	b	a	b	a	b	b	a	a	b	a	a	b	a	a	b	a	b	b	a	b	a	b	a	b	b
S_16693_1-p300736	a	a	a	a	b	b	b	b	a	a	a	a	a	b	a	b	b	a	a	b	a	a	a	a	b	a	b	a	b	b	a	a	b	b	a	b	a	a	b	a	b	b	a	b	b	b	a	b	b
S_22481_1-p85265	a	a	a	a	b	b	b	a	a	a	a	a	a	b	a	b	b	a	a	b	a	a	a	a	b	a	b	a	b	b	a	a	b	b	a	b	a	a	b	a	b	b	a	b	a	b	a	b	b
[truncated: 21 more columns]

## Sheet: A1
Marker name	Distance (cM)	Number of genotype equal to "Qingyou 10"	Number of genotype equal to "Westar 10"	Number of miss data	Chi-square values
BnGMS342	0	41	27	2	2.88
niab097	1.705	36	32	2	0.24
HBr324	3.197	38	31	1	0.71
A10-p4840892	3.738	40	30	0	1.43
BN59	4.15	40	30	0	1.43
A01-p1056386	4.185	39	30	1	1.17
CB10081	4.331	39	29	2	1.47
niab113	4.378	39	28	3	1.81
A01-p975213	4.557	42	28	0	2.8
A01-p159728	4.85	39	31	0	0.91
A01-p235115	5.655	41	28	1	2.45
A01-p751573	5.858	40	30	0	1.43
A01-p1208515	8.206	41	28	1	2.45
H009I12a-1	9.064	44	25	1	5.23
A01-p1248141	11.545	39	30	1	1.17
A01-p1476216	12.144	41	29	0	2.06
A01-p1548460	13.359	38	32	0	0.51
S03M12-1-350	13.997	37	32	1	0.36
B036M17	15.463	38	29	3	1.21
A01-p2202853	19.403	41	29	0	2.06
A01-p2177864	20.176	42	27	1	3.26
CNU139a	20.187	42	28	0	2.8
A01-p2254004	21.217	43	27	0	3.66
A01-p2277290	21.786	41	28	1	2.45
A01-p2501423	22.344	42	28	0	2.8
CB10097	22.398	41	26	3	3.36
A01-p2260859	22.499	43	27	0	3.66
BoGMS0661	22.704	39	28	3	1.81
A01-p2323744	23.941	40	29	1	1.75
A01-p2345255	24.312	42	28	0	2.8
A01-p2445602	25.558	39	28	3	1.81
niab096b	25.669	41	29	0	2.06
S_15838_5-p648080	27.331	38	32	0	0.51
BoGMS1162c	27.74	39	30	1	1.17
A01-p2884934	28.266	39	31	0	0.91
S13M20-190	29.802	37	32	1	0.36
B035P03-1	30.819	41	29	0	2.06
A01-p2934166	31.6	36	33	1	0.13
A01-p2915231	31.964	37	31	2	0.53
RA2G09	38.581	32	38	0	0.51
A01-p3223005	39.101	32	38	0	0.51
A01-p3573045	40.013	32	38	0	0.51
A01-p3307173	41.366	34	35	1	0.01
S15M09-2-100	44.874	38	32	0	0.51
BoGMS0789	45.403	36	32	2	0.24
A01-p3643352	45.416	36	34	0	0.06
A01-p4077105	46.035	37	33	0	0.23
CB10099b	46.215	36	32	2	0.24
A01-p3707366	47.074	38	32	0	0.51
A01-p5752342	49.865	39	31	0	0.91
A01-p5711920	51.431	41	29	0	2.06
A01-p5899092	51.778	40	30	0	1.43
A01-p6604419	54.397	41	28	1	2.45
CNU235	55.235	43	27	0	3.66
A01-p6369633	56.218	43	26	1	4.19
A01-p6854917	57.454	44	26	0	4.63
A01-p7724859	57.876	45	25	0	5.71
A01-p7768351	60.437	44	25	1	5.23
A01-p7771617	60.781	43	25	2	4.76
S13M41-280	66.946	50	20	0	12.86
A01-p16396926	69.043	50	20	0	12.86
CB10159	70.472	51	19	0	14.63
A01-p16770716	71.576	50	20	0	12.86
S05M20-150	71.62	52	18	0	16.51
BRAS100	71.881	52	17	1	17.75
RA2E04	71.936	50	17	3	16.25
A01-p10499882	71.978	53	17	0	18.51
A01-p16093558	72.157	53	17	0	18.51
S12M11-2-180	72.296	52	17	1	17.75
A01-p16222098	72.955	54	16	0	20.63
A01-p9176104	73.493	54	16	0	20.63
A01-p10000230	73.853	55	15	0	22.86
SA63	74.608	50	20	0	12.86
A01-p16580971	75.077	51	19	0	14.63
A01-p10640093	75.375	51	19	0	14.63
RA2G05	75.467	51	19	0	14.63
A01-p18160311	79.235	47	23	0	8.23
A01-p18084128	80.174	46	24	0	6.91
A01-p17296147	80.688	46	24	0	6.91
A01-p17306980	81.29	46	23	1	7.67
A01-p17536754	82.272	46	24	0	6.91
A01-p19447794	83.907	48	22	0	9.66
S12M11-2-150	85.378	48	22	0	9.66
A01-p21329900	86.417	46	23	1	7.67
sN3523Rb	89.739	43	26	1	4.19
A01-p21923141	89.825	43	27	0	3.66
S_15844_1-p119216	90.113	43	26	1	4.19
BRAS043	94.177	45	25	0	5.71
A01-p25279161	98.768	44	26	0	4.63
S000229-p11330	100.843	44	26	0	4.63

## Sheet: A2
Marker name	Distance (cM)	Number of genotype equal to "Qingyou 10"	Number of genotype equal to "Westar 10"	Number of miss data	Chi-square values
S13M20-170	0	36	34	0	0.06
H029A24c	8.913	39	30	1	1.17
BoGMS0230	10.032	42	26	2	3.76
A02-p2341934	10.832	40	29	1	1.75
A02-p1671689	11.825	42	28	0	2.8
HBr323	12.577	42	28	0	2.8
A02-p1264906	13.705	43	27	0	3.66
HBr004	14.515	44	26	0	4.63
B013N08-2a	15.385	44	26	0	4.63
B071M18b	17.116	45	25	0	5.71
A02-p9608730	21.493	40	30	0	1.43
A02-p6366262	22.919	43	27	0	3.66
A02-p7463965	27.627	46	24	0	6.91
A02-p7886882	27.896	46	24	0	6.91
A02-p11087046	28.703	46	24	0	6.91
A02-p11053817	28.986	45	25	0	5.71
A02-p10092191	29.24	47	23	0	8.23
A02-p10181448	29.512	46	24	0	6.91
A02-p11195341	30.424	46	24	0	6.91
B078H21	30.527	46	21	3	9.33
A02-p7278213	30.785	48	22	0	9.66
B060J18a	30.894	47	21	2	9.94
B070J11-2	30.935	47	22	1	9.06
S000435-p4305	31.126	47	23	0	8.23
BnGMS135	31.435	49	21	0	11.2
B010O09	31.54	47	21	2	9.94
sR6293	31.683	48	19	3	12.55
S_15838_3-p256767	32.643	46	23	1	7.67
A02-p11293986	33.689	47	22	1	9.06
S05M08-1-250	35.944	50	19	1	13.93
B084M08	36.569	51	17	2	17
A02-p11786572	36.792	53	17	0	18.51
A02-p11415015	37.002	52	18	0	16.51
A02-p11479678	37.232	51	19	0	14.63
S06M25-140	37.319	51	18	1	15.78
A02-p11535570	37.565	50	20	0	12.86
A02-p11616676	37.69	51	19	0	14.63
A02-p13627045	38.802	53	17	0	18.51
A02-p13556392	38.931	52	18	0	16.51
A02-p13153436	39.203	51	19	0	14.63
A02-p14529778	39.313	52	18	0	16.51
A02-p14896274	40.507	52	18	0	16.51
A02-p14926973	40.634	51	19	0	14.63
A02-p14653729	40.87	51	19	0	14.63
A02-p14938768	40.983	50	20	0	12.86
A02-p14939071	41.466	51	19	0	14.63
A02-p14940149	42.015	52	18	0	16.51
A02-p16521871	43.25	50	20	0	12.86
A02-p16520874	43.397	49	20	1	12.19
A02-p15820017	43.76	48	22	0	9.66
A02-p16259298	43.933	49	21	0	11.2
A05-p9286929	44.359	50	20	0	12.86
A02-p19645773	45.101	51	19	0	14.63
A02-p19630208	45.425	49	21	0	11.2
A02-p19575587	45.604	50	20	0	12.86
A02-p21062857	48.04	50	20	0	12.86
A02-p21023727	49.596	49	21	0	11.2
A02-p20060311	52.673	47	23	0	8.23
A02-p19927952	52.91	46	24	0	6.91
A02-p22427387	54.325	48	22	0	9.66
A02-p22398620	54.501	47	23	0	8.23
A02-p21930156	57.531	47	22	1	9.06
CNU360	59.045	46	21	3	9.33
Ol13E08	60.519	46	24	0	6.91
A02-p21379810	60.757	45	25	0	5.71
CB10540	60.875	46	23	1	7.67
A02-p23729046	60.895	46	24	0	6.91
A02-p23708678	60.91	47	23	0	8.23
A02-p23477774	61.926	45	24	1	6.39
A02-p23686560	62.701	44	26	0	4.63
A02-p24268496	64.626	44	26	0	4.63
A02-p24237359	64.892	43	27	0	3.66
A02-p24351316	65.41	43	27	0	3.66
A02-p24359370	65.789	45	25	0	5.71
A02-p24462762	66.552	43	27	0	3.66
A02-p24438115	67.054	42	28	0	2.8
H011I15	68.089	43	26	1	4.19
A02-p24577932	68.561	43	27	0	3.66
A02-p25079431	70.066	44	26	0	4.63

## Sheet: A3
Marker name	Distance (cM)	Number of genotype equal to "Qingyou 10"	Number of genotype equal to "Westar 10"	Number of miss data	Chi-square values
A03-p471570	0	45	25	0	5.71
A03-p1506511	4.317	47	23	0	8.23
S_21778_1-p388076	5.296	51	17	2	17
A03-p1004918	6.385	51	19	0	14.63
A03-p162225	6.828	50	20	0	12.86
A03-p1503462	8.047	49	20	1	12.19
A03-p1711856	11.256	49	21	0	11.2
A03-p1817556	12.265	49	21	0	11.2
BoGMS0539	12.648	46	22	2	8.47
A03-p2427713	13.92	48	22	0	9.66
A03-p2449290	14.654	47	23	0	8.23
S04M36-230	15.907	48	22	0	9.66
BnGMS607b	17.191	48	22	0	9.66
A03-p2719384	18.087	51	19	0	14.63
A03-p3001467	18.449	49	21	0	11.2
NI4H05	19.005	50	20	0	12.86
A03-p2731426	19.259	49	21	0	11.2
BnGMS607a	20.505	48	22	0	9.66
A03-p3796394	21.759	49	21	0	11.2
A03-p3839084	22.393	48	22	0	9.66
CB10036b	23.637	47	23	0	8.23
A03-p4100027	25.608	46	24	0	6.91
A03-p4256940	29.91	43	27	0	3.66
A03-p4339301	31.456	42	28	0	2.8
A03-p4425819	34.832	39	30	1	1.17
S_16092_1-p370286	36.111	39	31	0	0.91
A03-p4607947	36.385	38	32	0	0.51
CB10271	38.456	38	31	1	0.71
A03-p4659068	39.494	37	33	0	0.23
BnGMS429	40.699	36	34	0	0.06
A03-p11347564	41.291	36	34	0	0.06
A03-p5052289	42.798	35	35	0	0
BnGMS686	43.098	35	35	0	0
MR123a	44.417	34	36	0	0.06
A03-p5612769	45.285	33	37	0	0.23
A03-p5614097	45.927	32	38	0	0.51
A03-p6036521	48.936	31	39	0	0.91
A03-p6126012	50.545	30	40	0	1.43
S03M20-730	51	31	39	0	0.91
A03-p6834343	52.265	29	41	0	2.06
S03M20-180	53.299	29	40	1	1.75
A03-p7015536	57.4	26	44	0	4.63
A03-p7445206	58.612	25	45	0	5.71
S10M16-2-130	59.975	24	45	1	6.39
A03-p7642519	63.813	22	48	0	9.66
A03-p7643795	64.476	21	48	1	10.57
Ol11B05	65.456	21	49	0	11.2
A03-p8360894	66.16	21	49	0	11.2
A03-p8329291	67.008	20	50	0	12.86
A03-p8632710	67.795	20	50	0	12.86
A03-p8629992	68.675	19	51	0	14.63
A03-p8665794	71.687	17	53	0	18.51
CNU288	73.261	16	54	0	20.63
CNU384	73.593	15	55	0	22.86
A03-p9856465	74.116	15	55	0	22.86
A03-p10402639	74.98	17	53	0	18.51
A03-p10583411	75.454	16	54	0	20.63
S_16002_1-p729085	75.696	12	55	3	27.6
BnGMS436	76.758	20	50	0	12.86
A03-p10757525	78.386	19	51	0	14.63
A03-p10962645	78.532	18	52	0	16.51
BnGMS020	79.821	18	52	0	16.51
A03-p12622050	80.035	17	53	0	18.51
A03-p11656333	80.35	15	55	0	22.86
A03-p13977740	81.518	16	54	0	20.63
A03-p12628781	81.783	17	53	0	18.51
A03-p13302882	82.079	18	52	0	16.51
BoGMS0843	82.995	15	53	2	21.24
A03-p14153306	83.323	16	54	0	20.63
A03-p13974725	84.319	14	56	0	25.2
CNU098	86.47	16	54	0	20.63
BOGMS1117a	86.507	16	53	1	19.84
A03-p14611641	87.75	17	53	0	18.51
A03-p14736161	90.615	15	55	0	22.86
B043L02-1	92.054	16	54	0	20.63
FITO285	93.069	17	53	0	18.51
A03-p15207594	96.082	19	51	0	14.63
BRAS069	99.1	17	53	0	18.51
A03-p15973005	100.612	18	52	0	16.51
A03-p16056249	103.588	16	54	0	20.63
BnGMS417a	103.839	15	54	1	22.04
A03-p16051661	104.475	16	53	1	19.84
A03-p16380304	108.314	13	57	0	27.66
A03-p17176782	115.715	12	58	0	30.23
CB10403	116.652	13	57	0	27.66
CNU215	117.252	13	57	0	27.66
S07M32-300	117.892	15	55	0	22.86
BoGMS1163	118.397	13	56	1	26.8
Na10A09	118.483	14	56	0	25.2
A03-p19078721	118.485	13	57	0	27.66
BoGMS0756a	118.508	13	55	2	25.94
A03-p19832980	120.162	15	55	0	22.86
S11M30-110	121.636	16	54	0	20.63
A03-p20180463	126.985	18	52	0	16.51
BnGMS409	131.083	19	48	3	12.55
A03-p20983398	134.811	23	47	0	8.23
A03-p21205471	137.794	25	45	0	5.71
A03-p21503102	142.484	30	40	0	1.43
BRMS42	143.633	27	43	0	3.66
CNU370	143.66	27	42	1	3.26
A03-p22750972	152.615	27	43	0	3.66
06AU39c	153.548	25	45	0	5.71
CNU435	153.607	24	45	1	6.39
BnGMS523a	160.295	30	40	0	1.43
A03-p25695855	164.007	32	38	0	0.51
A03-p26478842	167.081	30	40	0	1.43
A03-p27715593	169.469	28	42	0	2.8
A03-p26439962	171.053	34	36	0	0.06
A08-p12054745	171.558	34	35	1	0.01
A03-p27101177	172.613	32	38	0	0.51
CB10413	174.656	35	35	0	0
BoGMS0408	174.669	35	34	1	0.01
A03-p27033682	175.093	36	34	0	0.06
A03-p29216506	175.714	34	36	0	0.06
A03-p27746955	177.057	33	37	0	0.23
A03-p27686879	177.561	34	36	0	0.06
S_16110_1-p1891578	178.146	31	37	2	0.53
A03-p27713307	178.777	31	39	0	0.91
A03-p27712521	179.59	30	40	0	1.43
S_16110_1-p1058284	180.682	30	39	1	1.17

## Sheet: A4
Marker name	Distance (cM)	Number of genotype equal to "Qingyou 10"	Number of genotype equal to "Westar 10"	Number of miss data	Chi-square values
A04-p18731541	0	34	35	1	0.01
A04-p18071582	5.427	32	38	0	0.51
A04-p17489063	8.918	32	38	0	0.51
H004D08	9.505	31	39	0	0.91
A04-p16123695	10.74	30	39	1	1.17
A04-p16155604	11.156	30	40	0	1.43
A04-p14986920	16.188	25	45	0	5.71
BoGMS1134	16.566	25	44	1	5.23
A04-p15048204	16.577	26	43	1	4.19
A04-p15152016	16.652	25	44	1	5.23
A04-p15315594	16.667	26	44	0	4.63
A04-p15399118	16.718	26	43	1	4.19
sR12307I	17.054	23	44	3	6.58
B089M13	17.076	27	43	0	3.66
A04-p15534921	17.242	28	42	0	2.8
A04-p15466343	17.248	27	43	0	3.66
A04-p16056186	17.263	28	42	0	2.8
A04-p15877051	18.369	26	44	0	4.63
A04-p15041769	20.108	25	45	0	5.71
S03M26-90	22.255	23	46	1	7.67
A04-p14563007	23.941	26	44	0	4.63
A04-p13129093	31.894	19	51	0	14.63
sN11516b	35.789	17	53	0	18.51
niab048	36.405	16	54	0	20.63
A04-p11902113	37.206	18	52	0	16.51
A04-p12820145	37.976	17	53	0	18.51
A04-p13056438	38.666	19	51	0	14.63
BoGMS0798	38.997	19	50	1	13.93
S_21198_1-p233432	47.719	14	56	0	25.2
A04-p10760790	52.25	11	59	0	32.91
BoGMS0266	52.742	12	58	0	30.23
A04-p10154400	55.885	13	56	1	26.8
S_25870_1-p81302	56.773	14	56	0	25.2
A04-p9524800	57.183	14	56	0	25.2
A04-p10089027	57.478	15	55	0	22.86
A03-p31242854	58.329	15	55	0	22.86
A04-p9363550	58.541	16	54	0	20.63
A04-p9232024	59.717	16	54	0	20.63
A04-p9114826	60.017	17	52	1	17.75
A04-p8709391	61.212	17	53	0	18.51
A04-p7955059	61.731	18	52	0	16.51
A04-p8285381	61.99	19	51	0	14.63
A04-p6760294	62.375	18	52	0	16.51
A04-p6752979	63.277	19	51	0	14.63
S_16876_1-p390080	63.825	21	49	0	11.2
A04-p6752299	64.915	20	50	0	12.86
BnGMS115	65.841	20	48	2	11.53
sN13034	66.324	21	49	0	11.2
A04-p7819391	66.967	22	48	0	9.66
S08M31-200	67.364	23	47	0	8.23
BnGMS688	69.183	22	46	2	8.47
S_16394_1-p1195388	69.575	23	47	0	8.23
A04-p5501342	70.445	22	48	0	9.66
A04-p2823217	70.789	21	49	0	11.2
BoGMS1031	71.3	23	47	0	8.23
A04-p3181336	71.818	22	48	0	9.66
A04-p5270881	72.161	23	46	1	7.67
A04-p3219148	72.654	23	47	0	8.23
S07M02-180	73.104	23	47	0	8.23
S10M18-200	73.396	23	46	1	7.67
BnGMS641	75.093	20	50	0	12.86
S02M16-1-200	79.628	29	41	0	2.06
A04-p1991843	82.985	27	43	0	3.66
A04-p1324549	84.97	29	41	0	2.06
A04-p1465207	85.273	28	42	0	2.8
A04-p1680518	85.728	30	40	0	1.43
A04-p786588	88.506	29	41	0	2.06
A04-p1104385	90.086	31	39	0	0.91
A04-p582626	90.531	31	39	0	0.91
A04-p583036	91.794	32	38	0	0.51
A04-p1065480	92.458	33	37	0	0.23
A04-p320972	94.001	34	36	0	0.06

## Sheet: A5
Marker name	Distance (cM)	Number of genotype equal to "Qingyou 10"	Number of genotype equal to "Westar 10"	Number of miss data	Chi-square values
CB10545	0	40	30	0	1.43
A05-p1396567	6.839	35	35	0	0
A05-p61233	8.86	41	29	0	2.06
sNRD03	10.533	43	26	1	4.19
A05-p137314	10.66	43	27	0	3.66
HBr317	12.529	39	31	0	0.91
A05-p346822	13.713	41	29	0	2.06
A05-p1396162	14.767	39	31	0	0.91
A05-p1192706	15.227	40	30	0	1.43
A05-p1281138	15.578	41	29	0	2.06
A05-p1974178	18.313	38	32	0	0.51
S_16534_1-p500900	21.259	35	34	1	0.01
A05-p2497466	22.748	37	33	0	0.23
A05-p2555885	23.037	36	34	0	0.06
A05-p3005109	24.378	35	34	1	0.01
A05-p3068418	29.075	33	37	0	0.23
A05-p3045689	30.385	30	40	0	1.43
A05-p3322798	36.129	29	41	0	2.06
A05-p3421628	37.768	28	42	0	2.8
S10M22-160	38.623	26	44	0	4.63
A05-p4023464	42.925	25	45	0	5.71
A05-p4376029	44.654	26	44	0	4.63
B050K06-1	48.147	27	43	0	3.66
A05-p5661136	53.406	26	44	0	4.63
MR119a	54	24	46	0	6.91
A05-p5552246	55.042	24	45	1	6.39
A05-p5926631	56.327	23	47	0	8.23
A05-p6288330	56.444	23	46	1	7.67
A05-p6775737	57.602	23	46	1	7.67
S_23907_1-p29685	57.86	22	48	0	9.66
A05-p6910402	59.207	23	47	0	8.23
S03M12-1-140	60.775	22	47	1	9.06
A05-p10320143	61.902	22	47	1	9.06
S004463-p376	63.477	26	44	0	4.63
A05-p13553481	63.976	25	45	0	5.71
A05-p14557992	65.023	25	45	0	5.71
A05-p10752346	66.262	19	50	1	13.93
MR113	66.988	20	50	0	12.86
A05-p11740536	67.189	21	49	0	11.2
A05-p16747703	68.114	23	47	0	8.23
A05-p16909956	68.243	22	48	0	9.66
A05-p12216620	68.28	21	49	0	11.2
BoGMS0287	68.361	20	48	2	11.53
CNU029	68.383	22	48	0	9.66
A05-p13301511	68.55	20	50	0	12.86
S000324-p3944	68.56	19	51	0	14.63
A05-p10868044	68.565	20	50	0	12.86
sR9222	68.585	21	49	0	11.2
BoGMS1562	69.054	21	46	3	9.33
A05-p12208604	69.71	23	47	0	8.23
S09M40-290	69.788	23	46	1	7.67
S05M07-1-190	70.059	22	46	2	8.47
A05-p14959506	70.329	24	46	0	6.91
BoGMS0703	70.728	23	45	2	7.12
S12M11-2-70	71.09	21	48	1	10.57
FITO513	72.076	25	45	0	5.71
BnGMS667	72.448	22	48	0	9.66
A05-p18088421	72.946	21	48	1	10.57
A05-p18137410	74.33	20	50	0	12.86
CB10080	75.332	20	50	0	12.86
S09M40-110	75.742	17	52	1	17.75
A05-p19032247	81.278	16	53	1	19.84
A05-p19238534	82.785	17	52	1	17.75
A05-p19946413	85.778	17	52	1	17.75
S_18826_1-p326874	86.474	16	54	0	20.63
S05M08-1-750	86.699	16	53	1	19.84
S13M20-85	86.716	20	50	0	12.86
A05-p20328249	89.743	19	50	1	13.93
A05-p20316923	90.28	18	52	0	16.51
A05-p20998848	97.213	25	45	0	5.71
A05-p21006621	97.669	24	46	0	6.91
A05-p21056938	100.241	22	48	0	9.66
BoGMS0581	103.217	24	44	2	5.88
A05-p22269511	104.846	23	47	0	8.23
A05-p21345579	106.594	26	44	0	4.63
A05-p21480994	108.007	27	43	0	3.66
B087P06	110.822	28	41	1	2.45
H004P05	110.878	29	41	0	2.06
BnGMS159	111.783	27	43	0	3.66
BnGMS265	112.322	28	42	0	2.8
S_17441_1-p982295	112.444	26	41	3	3.36
A05-p21646684	112.611	31	39	0	0.91
A05-p22101592	113.279	30	40	0	1.43
A05-p22478538	115.965	30	40	0	1.43
sR9477	116.002	29	39	2	1.47
CNU362	116.938	31	39	0	0.91
BoGMS1068	117.639	29	40	1	1.75
A05-p22789344	118.108	28	42	0	2.8
A05-p22977061	119.232	30	40	0	1.43
S05M08-1-180	119.861	29	39	2	1.47
A02-p23135500	120.731	31	39	0	0.91
A05-p23285926	123.688	33	37	0	0.23
BRMS07	123.769	33	36	1	0.13
A05-p23415646	127.488	35	35	0	0
A05-p23838032	128.426	34	36	0	0.06
S08M31-190	135.24	31	39	0	0.91

## Sheet: A6
Marker name	Distance (cM)	Number of genotype equal to "Qingyou 10"	Number of genotype equal to "Westar 10"	Number of miss data	Chi-square values
A06-p1225010	0	23	46	1	7.67
A06-p329217	12.898	40	30	0	1.43
A06-p113900	13.935	39	31	0	0.91
A06-p506366	16.789	37	33	0	0.23
A06-p650790	17.639	37	33	0	0.23
A06-p860631	18.498	36	34	0	0.06
A06-p1116784	22.751	33	37	0	0.23
A06-p1054104	24.185	32	38	0	0.51
S13M20-185	26.213	27	43	0	3.66
B030D08	28.954	32	38	0	0.51
A06-p1457087	29.441	31	39	0	0.91
A06-p2222872	30.476	33	37	0	0.23
S11M12-1-140	31.308	32	38	0	0.51
A06-p1874196	31.825	31	39	0	0.91
CB10143	32.841	31	39	0	0.91
A06-p2521454	37.33	34	36	0	0.06
A06-p2714610	38.872	35	35	0	0
BnGMS660	39.329	35	34	1	0.01
A06-p2973074	40.553	36	34	0	0.06
A06-p4229919	53.755	34	36	0	0.06
A06-p4452778	55.394	34	35	1	0.01
A06-p4976377	57.747	38	32	0	0.51
A06-p5147575	58.045	37	33	0	0.23
A06-p5690066	60.781	35	34	1	0.01
S07M12-1-380	63.151	34	36	0	0.06
A06-p5904190	64.022	33	37	0	0.23
BoGMS0950	64.262	34	36	0	0.06
A06-p6843711	68.29	31	39	0	0.91
A06-p6723804	68.503	30	40	0	1.43
BoGMS1335	68.57	30	39	1	1.17
A06-p8104956	71.229	29	41	0	2.06
A06-p8006619	71.48	28	42	0	2.8
A06-p8416265	74.349	26	44	0	4.63
A06-p9119114	75.363	24	46	0	6.91
A06-p8634166	75.907	25	45	0	5.71
FITO316	76.111	26	44	0	4.63
A06-p10577973	77.094	22	48	0	9.66
A06-p10129250	77.662	24	46	0	6.91
S03M20-210	77.893	24	46	0	6.91
S04M09-1-380	79.084	23	44	3	6.58
S07M03-2-160	79.188	24	45	1	6.39
S05M21-180	79.276	23	46	1	7.67
A06-p12142438	79.339	23	47	0	8.23
NI4D10	79.929	24	46	0	6.91
S12M11-2-120	80.677	24	44	2	5.88
A06-p12364605	80.991	25	45	0	5.71
A06-p14664213	81.386	24	46	0	6.91
A06-p14417437	81.694	24	45	1	6.39
A06-p14737621	82.642	26	44	0	4.63
A06-p14836486	83.165	23	47	0	8.23
A06-p14864165	84.168	25	45	0	5.71
A06-p15778397	84.724	24	46	0	6.91
A06-p15791244	85.878	25	43	2	4.76
A06-p15893221	89.943	28	42	0	2.8
A06-p15921988	91.449	28	41	1	2.45
A06-p15894458	91.983	30	40	0	1.43
BnGMS331	92.972	30	40	0	1.43
A06-p22054532	109.908	32	38	0	0.51
A06-p21930942	111.071	30	39	1	1.17
A06-p24005581	116.47	32	37	1	0.36
A06-p24257262	119.231	32	37	1	0.36
A06-p24156940	119.276	32	38	0	0.51
S_15712_1-p1137014	123.081	31	39	0	0.91
A06-p25349874	124.334	30	40	0	1.43
A06-p24170361	129.897	26	44	0	4.63

## Sheet: A7
Marker name	Distance (cM)	Number of genotype equal to "Qingyou 10"	Number of genotype equal to "Westar 10"	Number of miss data	Chi-square values
S_15852_1-p691002	0	37	32	1	0.36
MR166	0.108	37	31	2	0.53
A07-p4566975	4.183	33	37	0	0.23
A07-p4097690	4.871	34	36	0	0.06
S_16231_1-p1343404	5.803	34	36	0	0.06
S07M03-2-180	6.271	35	34	1	0.01
A07-p5438049	6.709	35	35	0	0
A07-p5556527	8.196	34	36	0	0.06
A07-p6217365	9.242	32	38	0	0.51
A07-p5983825	9.828	33	37	0	0.23
A07-p6432326	10.777	33	37	0	0.23
A07-p6553231	11.477	34	36	0	0.06
S05M07-1-185	12.366	36	33	1	0.13
A07-p6544677	12.561	35	33	2	0.06
S_18589_1-p74692	13.31	33	37	0	0.23
A07-p7401420	14.333	30	40	0	1.43
S11M12-1-530	15.312	32	37	1	0.36
BRMS40	15.505	32	36	2	0.24
S05M08-1-150	15.915	33	36	1	0.13
A07-p7931519	16.506	31	36	3	0.37
A07-p7542335	17.159	35	35	0	0
A07-p8314613	18.308	30	40	0	1.43
A07-p9216783	20.709	26	44	0	4.63
A07-p10282792	21.394	28	42	0	2.8
CB10299	22.342	28	40	2	2.12
S04M09-1-190	22.715	28	40	2	2.12
A07-p9089710	23.22	30	40	0	1.43
A07-p10100811	23.872	31	39	0	0.91
A07-p9915554	24.739	33	37	0	0.23
A07-p9044585	25.75	33	37	0	0.23
A07-p10733528	26.554	31	39	0	0.91
A07-p10466052	27.28	33	37	0	0.23
A07-p10421977	27.787	34	36	0	0.06
A07-p11200338	28.417	29	41	0	2.06
A07-p11245975	28.618	30	39	1	1.17
A07-p11041528	30.543	36	34	0	0.06
A07-p11314565	30.828	34	36	0	0.06
A02-p209474	31.607	31	39	0	0.91
S_16903_1-p197830	31.845	32	38	0	0.51
A02-p474724	33.242	31	39	0	0.91
A02-p839171	33.731	32	38	0	0.51
A02-p647024	34.143	34	36	0	0.06
A02-p759031	34.312	35	35	0	0
A07-p12685266	36.706	33	37	0	0.23
A07-p12947587	36.984	32	38	0	0.51
S15M09-2-280	37.19	29	41	0	2.06
A07-p12504230	37.526	30	40	0	1.43
A07-p13657646	37.982	30	40	0	1.43
S_15763_1-p1090874	38.008	31	39	0	0.91
CB10439	38.091	29	38	3	1.21
sNRA59	38.141	28	41	1	2.45
HBr315	38.209	29	40	1	1.75
S02M11-2-120	38.225	28	40	2	2.12
B027O09	38.994	29	39	2	1.47
niab063	39.403	28	41	1	2.45
sR7223	39.862	30	39	1	1.17
S08M27-180	40.516	28	40	2	2.12
A07-p11593493	41.79	34	36	0	0.06
niab043	43.259	28	39	3	1.81
A07-p16904376	43.422	28	40	2	2.12
A07-p16895848	43.962	30	40	0	1.43
A07-p15588706	44.586	31	39	0	0.91
S_16197_1-p2499029	45.521	32	38	0	0.51
A07-p19175358	46.153	32	38	0	0.51
S03M26-85	48.389	28	41	1	2.45
BoGMS0612	48.455	29	41	0	2.06
A07-p20251365	53.952	32	37	1	0.36
A09-p2462013	54.459	32	38	0	0.51
A07-p20675049	60.587	37	33	0	0.23
A07-p21366096	60.989	36	34	0	0.06
A07-p21871055	62.349	37	33	0	0.23
A07-p18208846	75.445	22	48	0	9.66
A07-p16595704	80.626	19	48	3	12.55

## Sheet: A8
Marker name	Distance (cM)	Number of genotype equal to "Qingyou 10"	Number of genotype equal to "Westar 10"	Number of miss data	Chi-square values
A08-p19316413	0	42	28	0	2.8
A08-p572531	22.482	26	44	0	4.63
A08-p1786408	23.021	24	46	0	6.91
A08-p1007687	24.229	25	44	1	5.23
BoGMS1069	24.259	25	45	0	5.71
A08-p2389244	30.428	29	40	1	1.75
A08-p2451084	31.522	30	40	0	1.43
A08-p8114697	32.551	31	39	0	0.91
A08-p8690169	33.572	32	37	1	0.36
B019A15-1	34.67	30	40	0	1.43
CNU090	35.069	30	39	1	1.17
CNU489	35.144	30	37	3	0.73
A08-p6101880	35.31	31	39	0	0.91
BnGMS452	41.421	35	33	2	0.06
BnGMS389	42.009	36	33	1	0.13
S12M20-350	42.858	36	34	0	0.06
A08-p14163751	43.732	35	35	0	0
S_16182_1-p197353	44.002	36	34	0	0.06
S_17119_1-p114444	44.158	37	32	1	0.36
A08-p12660208	44.244	36	34	0	0.06
A08-p10778121	44.725	35	35	0	0
A08-p10509442	44.773	34	35	1	0.01
S008P19-1	44.782	33	35	2	0.06
FITO131	44.79	34	36	0	0.06
A08-p10190275	44.998	33	36	1	0.13
S09M39-105	45.121	33	36	1	0.13
A08-p14011080	47.515	33	36	1	0.13
A08-p14726546	49.125	37	33	0	0.23
A08-p14498301	50.295	34	33	3	0.01
H012K23	50.456	34	33	3	0.01
A08-p14615989	50.969	37	33	0	0.23
A08-p14955455	53	37	32	1	0.36
A08-p15991441	53.806	38	32	0	0.51
A08-p16111871	54.224	36	33	1	0.13
A08-p16793918	54.374	37	33	0	0.23
A09-p8783204	54.879	36	34	0	0.06
A08-p17088758	55.116	38	31	1	0.71
S_16394_2-p1075592	55.165	39	30	1	1.17
A08-p16115851	56.053	38	32	0	0.51
A08-p17187064	60.153	41	29	0	2.06
BoGMS0774a	62.427	37	31	2	0.53
A08-p17291679	62.894	39	31	0	0.91
A08-p17381323	63.309	38	32	0	0.51
A08-p17434041	63.711	40	30	0	1.43
S07M03-2-200	64.876	40	29	1	1.75
A08-p17981717	65.868	42	28	0	2.8
S09M39-200	68.908	42	27	1	3.26
A08-p19198891	68.988	42	27	1	3.26
A08-p19261458	71.921	45	25	0	5.71
A08-p19453024	73.389	46	24	0	6.91
BoGMS0724	74.183	42	26	2	3.76
A08-p20092115	74.771	42	28	0	2.8
A08-p20091818	75.428	41	29	0	2.06
A08-p19659002	75.525	45	25	0	5.71
A08-p20068678	75.972	44	26	0	4.63
B125I19	76.189	44	25	1	5.23
B077F22	76.447	45	24	1	6.39
S06M25-160	77.257	44	26	0	4.63
A08-p19921292	77.762	42	27	1	3.26
H012N10	78.864	45	25	0	5.71
A08-p20538517	82.444	47	23	0	8.23
A08-p20855631	93.89	43	27	0	3.66
A08-p21076987	101.004	40	30	0	1.43

## Sheet: A9
Marker name	Distance (cM)	Number of genotype equal to "Qingyou 10"	Number of genotype equal to "Westar 10"	Number of miss data	Chi-square values
CNU148	0	47	23	0	8.23
A09-p36969978	18.272	36	34	0	0.06
A09-p36975005	19.787	35	35	0	0
A09-p36807928	21.219	34	36	0	0.06
S_16021_1-p61102	22.412	33	37	0	0.23
A09-p36803825	23.101	33	37	0	0.23
A09-p36884091	24.336	32	38	0	0.51
S_16021_1-p167469	25.168	31	39	0	0.91
MR230	27.391	30	40	0	1.43
A09-p35425963	28.349	29	41	0	2.06
S_16445_1-p825012	28.987	28	41	1	2.45
BoGMS1558b	29.451	28	41	1	2.45
A09-p34469671	31.423	27	43	0	3.66
BoGMS0804	32.799	25	43	2	4.76
A09-p32995843	34.281	26	44	0	4.63
sR5795a	34.535	25	45	0	5.71
niab033	34.548	24	45	1	6.39
S10M38-140	35.201	25	44	1	5.23
CNU008	37.663	27	43	0	3.66
S_15695_2-p423869	38.364	26	44	0	4.63
A09-p32025164	40.817	25	45	0	5.71
CNU465	41.089	25	44	1	5.23
A09-p31888714	42.313	24	46	0	6.91
A09-p31979689	42.853	23	47	0	8.23
A09-p31891306	43.522	25	45	0	5.71
A09-p31413712	47.671	28	42	0	2.8
A09-p30908648	51.864	29	41	0	2.06
A09-p30264461	52.836	29	41	0	2.06
sN11670	53.502	30	40	0	1.43
S_21369_1-p1111057	54.871	29	41	0	2.06
CB10343	56.247	30	40	0	1.43
HBr322	56.861	29	41	0	2.06
A09-p29019543	61.893	27	43	0	3.66
A09-p28988322	66.322	30	40	0	1.43
A09-p6922467	67.365	28	42	0	2.8
A09-p6817144	68.908	29	41	0	2.06
A09-p6783843	70.48	28	42	0	2.8
A09-p7454442	76.32	23	47	0	8.23
BnGMS281	77.037	25	45	0	5.71
A09-p14266174	77.575	23	47	0	8.23
A09-p14147959	79.388	25	45	0	5.71
A09-p13584189	80.789	24	46	0	6.91
BoGMS1181	81.164	25	45	0	5.71
sR9251J	83.963	26	44	0	4.63
S_17109_1-p176827	85.223	26	44	0	4.63
S_17048_1-p105215	88.403	22	48	0	9.66
S05M08-1-175	89.179	24	45	1	6.39
BoGMS0603	89.569	25	45	0	5.71
Ol12F02	89.962	24	44	2	5.88
BnGMS399	90.175	24	46	0	6.91
S06M29-300	90.567	23	47	0	8.23
CB10298	90.904	23	47	0	8.23
HBr314	91.21	26	44	0	4.63
S_17044_1-p570480	92.196	22	48	0	9.66
S05M08-1-90	92.779	23	46	1	7.67
MR216	94.924	22	47	1	9.06
B017D04	97.723	23	46	1	7.67
A09-p12327781	98.396	25	45	0	5.71
HBr002	99.845	26	44	0	4.63
MR83.1	101.527	26	44	0	4.63
A09-p23445424	102.413	26	44	0	4.63
niab047	103.85	25	44	1	5.23
CNU076	105.448	27	42	1	3.26
A09-p23802586	105.83	28	42	0	2.8
A09-p23802813	106.878	27	40	3	2.52

[truncated: 10 more sheets: A10, C1, C2, C3, C4, C5, C6, C7, C8, C9]
