# Supplementary material for: A High-Density Genetic Map Identifies a Novel Major QTL for Boron Efficiency in Oilseed Rape (Brassica napus L.)
Source: PLoS One. 2014 Nov 6;9(11):e112089. doi: 10.1371/journal.pone.0112089 (PMC4222981; doi:10.1371/journal.pone.0112089)
Supplement: File S2 — Means of tested traits for each lines in the QW DH population derived from a cross between Qingyou 10 and Westar 10 under high and low B. (XLSX) [file pone.0112089.s002.xlsx]

## Sheet: Sheet1
B level	Trait	Line-1	Line-2	Line-3	Line-4	Line-5	Line-6	Line-7	Line-8	Line-9	Line-10	Line-11	Line-12	Line-13	Line-14	Line-15	Line-16	Line-17	Line-18	Line-19	Line-20	Line-21	Line-22	Line-23	Line-24	Line-25	Line-26	Line-27	Line-28	Line-29	Line-30	Line-31	Line-32	Line-33	Line-34	Line-35	Line-36	Line-37	Line-38	Line-39	Line-40	Line-41	Line-42	Line-43	Line-44	Line-45	Line-46	Line-47	Line-48
High B	IPRL (cm)	18.6	19.4333	18.4667	19.3667	19.4	19.4667	24.4477	23.6667	18.4667	16.7667	22.4667	22.0333	23.1317	20.5984	19.7	18.1	22.4667	19.1	20.4	21.9984	18.4	19.4128	20.2	20.4426	17.4667	17.3333	19.7333	20.5	20.3	21.4	20	23	20.3477	20.2333	17.3333	18.7632	19.7333	23.6	22.8333	21.1333	20.8667	19.3794	18.0317	19.9667	21.4333	22.7333	23.6	18.2
	SDW (mg plant-1)	170.633	193.167	189.9	98.6	148.433	201.233	183.219	165.8	119.833	202.7	175.767	178.1	182.269	226.569	150.533	180.267	158.919	186.333	180.267	172.703	105.369	171.721	124.533	172.703	176.033	140.733	133.533	131.133	135.9	142.867	183.833	130.3	172.703	152	172.133	153.415	177.167	221.367	208.033	192.4	182.067	178.554	216.536	190.767	210.233	234.767	253.967	112.733
	RDW (mg plant-1)	16.9333	24	19.6667	16.1	15.0333	24.6	19.5523	24.2	16.9	25.1333	21.2667	22	19.3194	25.1527	18.1667	26.1333	17.5667	19.3	16.2667	17.0527	13.6194	18.1383	13.8667	19.6489	18.0333	15.9667	21.6333	15.1333	15	14.8	17.4333	16.0667	20.0962	17.1667	21.1667	17.3773	20.1	26.3667	22.5333	23.0333	20.4	20.505	23.186	21.7333	21.3333	23.1333	26.9667	15.8
	SBA (μg plant-1)	6.59	9.635	8.215	4.675	5.995	7.51	6.625	5.925	5.76105	7.615	8.15	6.56	6.49105	8.25605	5.41	6.63	6.695	8.58	7.575	6.40105	4.325	6.37105	4.71	6.40308	6.085	5.61	5.035	5.685	5.67	5.045	5.74	4.29	4.64	4.85	5.755	3.405	6.18	8.15	6.88	6.505	5.305	6.80105	8.69605	6.955	7.57	7.635	10.145	5.38
	RBA (μg plant-1)	0.49955	0.75055	0.54705	0.4234	0.4929	0.67105	0.4538	0.66655	0.52205	0.6346	0.51615	0.62895	0.48406	0.55161	0.4337	0.608	0.5459	0.4869	0.4069	0.45396	0.4558	0.41256	0.36135	0.46233	0.42945	0.4141	0.48472	0.43735	0.3705	0.37675	0.44975	0.31085	0.43127	0.40287	0.42785	0.34602	0.5324	0.60635	0.44565	0.4614	0.41805	0.46741	0.64821	0.4292	0.39855	0.5368	0.5189	0.3338
Low B	IPRL (cm)	7.03333	13.6667	5.56667	12.4	13.8	11.5	10.2613	5.16667	6.13333	9	7.63333	12.3667	9.17862	9.97432	6.63333	5.9	13.3667	6.13333	15.0667	5.00765	7.53333	9.17862	6.2	9.17862	8.27634	9.26667	9.96667	6.2	3.83333	8.16667	5.36667	5.90968	12.228	12.0667	6.66667	8.4	5.53333	8.56667	11.4	12.2	10.6	9.90227	7.14098	9.2	11.3333	12.5	7.83333	6.33333
	SDW (mg plant-1)	28.8	164.433	29.3667	160.133	47.1	175.6	47.5294	39.2	20.6667	112.167	55.3667	56.4333	27.1977	37.9311	23.7	43.0333	91.7303	61.0977	113.833	61.0241	24.5667	61.0241	34.0311	61.0241	44.0636	49.9333	70.2627	22.1333	32.9311	38.3333	32.7333	61.0241	48.1294	188.867	41	25.3333	31.1	77.1333	46.6	77.2333	47.6	61.0241	61.0241	47.9667	66.6294	67.8	74.7333	38.3303
	RDW (mg plant-1)	4.26667	20.8	2.9	18.2667	4.56667	18.1	5.6023	4.83333	3.2	10.6	7.3	8.3	1.00667	4.20485	2.73333	4.86667	9.85889	5.37152	10.8	4.00485	2.76667	7.29119	3.60485	7.29119	5.59222	6.56667	9.0023	3.16667	5.44048	4.3	4.33333	7.29119	5.43563	17.7333	4.36667	2.83333	3.8	8.63333	4.16667	7.93333	5.73333	8.1523	7.52785	5.56667	7.3023	7.43333	8.36667	4.56667
	SBA (μg plant-1)	0.225	1.015	0.155	0.78	0.17	0.91	0.225	0.195	0.297	0.475	0.235	0.265	0.374923	0.282	0.16	0.21	0.465	0.337	0.53	0.312	0.277	0.374923	0.262	0.374923	0.262923	0.34	0.515	0.185	0.292	0.27	0.175	0.374923	0.235	1.07	0.23	0.16	0.175	0.39	0.235	0.445	0.36	0.417	0.557	0.275	0.425	0.35	0.395	0.255
	RBA (μg plant-1)	0.0647	0.29825	0.0501	0.19015	0.067	0.20565	0.07995	0.1048	0.0596	0.1302	0.08765	0.1173	0.112167	0.0899217	0.0838452	0.0698	0.11695	0.0997217	0.12265	0.0935717	0.0873717	0.158295	0.0872217	0.112167	0.0894452	0.11935	0.1486	0.05915	0.0851217	0.0713	0.06495	0.0834452	0.06505	0.2066	0.1676	0.0634	0.0552	0.103995	0.0772952	0.0984452	0.0911452	0.112167	0.112167	0.07985	0.11295	0.09645	0.12755	0.08405
-	BEC	0.192367	0.558808	0.293649	1.25373	0.283675	0.889233	0.368382	0.237867	0.181667	0.589115	0.411049	0.447682	0.149182	0.191715	0.1438	0.213767	0.670992	0.372115	0.693833	0.203782	0.260608	0.368382	0.141667	0.368382	0.242259	0.386967	0.780267	0.227433	0.143533	0.277867	0.186933	0.368382	0.368382	1.179	0.271867	0.241933	0.170167	0.360833	0.2341	0.3997	0.280133	0.389757	0.368382	0.249133	0.493233	0.325233	0.314533	0.3029
[truncated: 22 more columns]
